# Supplementary material for: Differential urine proteome analysis of a ventilator-induced lung injury rat model by label-free quantitative and parallel reaction monitoring proteomics
Source: Sci Rep. 2021 Nov 2;11:21446. doi: 10.1038/s41598-021-01007-w (PMC8563714; doi:10.1038/s41598-021-01007-w)
Supplement: Supplementary file 1 — Supplementary Table S1. [file 41598_2021_1007_MOESM1_ESM.xlsx]

## Sheet: Sheet1
Table S1. The details of the identification and quantification information of the 727 urinary proteins.
											Normalized abundance
											Condition 1							Condition 2
Accession	Peptide count	Unique peptides	Confidence score	Anova (p)	q Value	Max fold change	Power	Highest mean condition	Lowest mean condition	Description	C1	C2	C3	C4	C5	C6	C7	E8	E9	E10	E11	E12	E13
P14740|DPP4_RAT	23	21	1646.67	3.31815e-06	0.00204231	3.6891	1	Condition 2	Condition 1	P14740|DPP4_RAT	2.13514e+07	1.89945e+07	3.97879e+07	2.14284e+07	1.85436e+07	3.81e+07	2.00257e+07	8.68676e+07	1.12936e+08	9.86641e+07	9.822e+07	6.38296e+07	6.30553e+07
Q64319|SLC31_RAT	27	26	1919.17	3.11903e-05	0.00959877	3.88693	0.999957	Condition 2	Condition 1	Q64319|SLC31_RAT	1.87444e+07	1.42353e+07	2.66539e+07	2.33764e+07	1.93702e+07	4.07927e+07	9.01243e+06	7.8027e+07	1.009e+08	7.52419e+07	1.17714e+08	1.11685e+08	5.34463e+07
P62804|H4_RAT	2	2	94.03	6.33176e-05	0.0129906	16.8983	0.999769	Condition 1	Condition 2	P62804|H4_RAT	282966	257851	1.41052e+06	266210	247333	1.60168e+06	874172	4432.27	8270.76	10032.6	22991.7	6961.41	14229.6
P00689|AMYP_RAT	16	16	829.71	0.00014339	0.017858	3.33958	0.99879	Condition 1	Condition 2	P00689|AMYP_RAT	3.35229e+07	5.13078e+07	3.08335e+07	8.45211e+07	4.45711e+07	7.20261e+07	5.53435e+07	3.34506e+07	1.43682e+07	2.08376e+07	1.34301e+07	1.16892e+07	8.2924e+06
Q5RKI7|S7A13_RAT	1	1	136.86	0.00014507	0.017858	4.30669	0.998763	Condition 2	Condition 1	Q5RKI7|S7A13_RAT	1.30699e+06	1.10008e+06	1.98684e+06	705390	331669	1.91889e+06	565195	4.76225e+06	5.20417e+06	5.00774e+06	7.32046e+06	6.22909e+06	2.58194e+06
P28826|MEP1B_RAT	24	24	2190.51	0.000315113	0.0323252	4.80266	0.995338	Condition 2	Condition 1	P28826|MEP1B_RAT	1.55584e+07	1.74181e+07	9.71576e+07	2.78772e+07	2.15285e+07	3.8129e+07	2.04028e+07	1.06837e+08	1.91846e+08	1.15084e+08	8.93537e+07	4.39841e+08	1.08006e+08
P46720|SO1A1_RAT	2	2	126.1	0.000452935	0.0329907	5.87767	0.991929	Condition 2	Condition 1	P46720|SO1A1_RAT	21428.4	25082.2	19788.1	76106	125516	43365.2	10470.3	132698	722468	267673	229304	173201	108607
P70502|SO1A3_RAT;O88397|SO1A5_RAT	3	3	145.54	0.000518418	0.0329907	5.70008	0.990208	Condition 2	Condition 1	P70502|SO1A3_RAT	116625	28424.4	97318.9	173681	95899.8	346168	31787.8	294286	1.30782e+06	711488	1.23104e+06	299520	506896
Q64230|MEP1A_RAT	19	19	1697.69	0.000527896	0.0329907	3.56674	0.989955	Condition 2	Condition 1	Q64230|MEP1A_RAT	4.90917e+07	4.05527e+07	1.44284e+08	5.25792e+07	3.65102e+07	7.67007e+07	3.92649e+07	1.44847e+08	2.23321e+08	1.50996e+08	1.20978e+08	5.65385e+08	2.00868e+08
P15684|AMPN_RAT	44	43	4544.71	0.000547507	0.0329907	9.8211	0.989429	Condition 2	Condition 1	P15684|AMPN_RAT	6.48682e+07	3.65107e+07	4.67811e+07	4.64393e+07	5.31025e+07	7.7162e+07	2.32448e+07	1.90086e+08	2.30261e+08	2.07609e+08	8.24993e+08	1.6957e+09	1.54372e+08
Q9EPF2|MUC18_RAT	3	3	123.86	0.0005896	0.0329907	3.44487	0.98829	Condition 1	Condition 2	Q9EPF2|MUC18_RAT	500430	310481	251197	333017	110728	168020	236405	82267.3	91754.6	126750	43373.6	29384.9	100341
Q923S2|PDZ1I_RAT	1	1	85.64	0.00100959	0.0455338	4.2047	0.976547	Condition 2	Condition 1	Q923S2|PDZ1I_RAT	425523	2.34037e+06	1.10535e+06	530194	526846	786769	284850	1.28807e+06	5.40126e+06	3.55311e+06	7.2079e+06	2.1732e+06	1.82525e+06
D3ZUC6|TOPZ1_RAT	1	1	47.73	0.00101197	0.0455338	17.5524	0.97648	Condition 1	Condition 2	D3ZUC6|TOPZ1_RAT	64222.1	168085	21662.5	711502	506877	300882	37395.5	38396.8	7579.69	9950.22	6942.56	4766.97	28441.6
Q5I0E9|S47A1_RAT	2	2	77.54	0.0010357	0.0455338	7.98486	0.97581	Condition 2	Condition 1	Q5I0E9|S47A1_RAT	56832.6	26955.7	78018.4	37179.7	4063.92	154102	12353.9	271315	1.24271e+06	394124	479438	123506	181761
P97605|EFNA5_RAT	3	2	125.6	0.00121189	0.0497276	2.50081	0.970858	Condition 2	Condition 1	P97605|EFNA5_RAT	1.59751e+06	1.1613e+06	3.00713e+06	1.70286e+06	933526	1.74635e+06	797224	3.36539e+06	4.06339e+06	2.54044e+06	7.84001e+06	2.54679e+06	3.47029e+06
Q9JJ19|NHRF1_RAT	16	15	919.09	0.00139998	0.0511343	3.56084	0.965624	Condition 2	Condition 1	Q9JJ19|NHRF1_RAT	8.06056e+06	3.30626e+06	5.10034e+06	7.70621e+06	6.57674e+06	1.87203e+07	5.63427e+06	2.10096e+07	6.17705e+07	4.26782e+07	2.83598e+07	1.44315e+07	1.40521e+07
P43427|GTR5_RAT	1	1	33.33	0.00144761	0.0511343	4.95789	0.964309	Condition 2	Condition 1	P43427|GTR5_RAT	102291	26769.6	37580	32869.6	11293.3	252989	14163.6	375941	659326	438641	275469	75231.9	309870
P50123|AMPE_RAT;Q641X1|ANR61_RAT	31	31	2332.3	0.00165042	0.0511343	3.42655	0.958771	Condition 2	Condition 1	P50123|AMPE_RAT	1.9588e+07	1.96072e+07	2.33536e+08	2.06636e+07	1.60827e+07	3.90835e+07	1.9954e+07	1.33293e+08	2.60127e+08	1.37536e+08	7.58725e+07	3.56668e+08	1.00083e+08
P11348|DHPR_RAT	3	3	202.29	0.00176215	0.0511343	2.19019	0.955764	Condition 2	Condition 1	P11348|DHPR_RAT	967780	968493	2.93345e+06	1.05646e+06	819335	1.4188e+06	1.28463e+06	2.20727e+06	3.36955e+06	4.86521e+06	3.75157e+06	2.03132e+06	2.36976e+06
P81828|UP2_RAT	4	4	511.04	0.00192098	0.0511343	2.36668	0.951544	Condition 1	Condition 2	P81828|UP2_RAT	3.1066e+09	5.12315e+09	6.28063e+09	9.10252e+09	7.74538e+09	1.17712e+10	8.25518e+09	4.10149e+09	2.39147e+09	4.13592e+09	1.74402e+09	4.04255e+09	3.15899e+09
Q04807|GLCM1_RAT	1	1	60.14	0.00202099	0.0511343	7.75247	0.948921	Condition 1	Condition 2	Q04807|GLCM1_RAT	6.10016e+06	4.45716e+06	2.72106e+06	2.76423e+07	2.60555e+07	3.71804e+07	2.02681e+07	1.9721e+06	1.94724e+06	3.02844e+06	3.98552e+06	546491	2.7395e+06
P57097|MERTK_RAT	1	1	90.89	0.00207483	0.0511343	2.23271	0.94752	Condition 2	Condition 1	P57097|MERTK_RAT	599077	1.01174e+06	913733	501245	250123	577274	670979	1.19676e+06	832122	1.28616e+06	1.53203e+06	1.13415e+06	1.88402e+06
P09527|RAB7A_RAT	2	2	62.75	0.00209431	0.0511343	3.87451	0.947015	Condition 2	Condition 1	P09527|RAB7A_RAT	309789	81576.8	128118	314818	511740	425137	46223.6	521121	1.20861e+06	1.33939e+06	1.7948e+06	1.01566e+06	704580
P63018|HSP7C_RAT;P14659|HSP72_RAT	16	12	985.68	0.00212392	0.0511343	2.37318	0.946249	Condition 1	Condition 2	P63018|HSP7C_RAT	1.89513e+08	1.24967e+08	1.01309e+08	1.84326e+08	7.85342e+07	1.16732e+08	1.36667e+08	6.52607e+07	4.54388e+07	4.06537e+07	2.17301e+07	4.03756e+07	3.28781e+07
Q99MA2|XPP2_RAT	8	8	539.8	0.00217708	0.0511343	4.73672	0.94488	Condition 2	Condition 1	Q99MA2|XPP2_RAT	1.50533e+06	589413	830359	588929	508834	2.46286e+06	532784	3.44492e+06	7.2244e+06	6.45148e+06	8.00683e+06	871491	1.80133e+06
O70244|CUBN_RAT	11	11	868.3	0.00225432	0.0511343	2.67487	0.942905	Condition 2	Condition 1	O70244|CUBN_RAT	1.01654e+06	2.64703e+06	4.47193e+06	812706	840806	1.39559e+06	1.34543e+06	3.03264e+06	7.60322e+06	3.77874e+06	8.27133e+06	3.8727e+06	3.72873e+06
P07314|GGT1_RAT	12	12	1002.26	0.00226477	0.0511343	2.02422	0.942639	Condition 2	Condition 1	P07314|GGT1_RAT	5.59612e+07	6.08772e+07	4.79325e+07	4.2873e+07	2.34255e+07	8.50093e+07	5.19572e+07	8.23542e+07	1.69249e+08	1.22908e+08	1.17976e+08	9.61602e+07	6.7581e+07
P55063|HS71L_RAT	4	0	285.87	0.00241293	0.0511343	2.51926	0.938898	Condition 1	Condition 2	P55063|HS71L_RAT	1.84801e+08	1.22665e+08	9.70545e+07	1.78843e+08	7.07964e+07	1.08637e+08	1.33955e+08	6.19169e+07	3.66743e+07	3.57573e+07	1.60205e+07	3.6281e+07	2.84694e+07
P06761|BIP_RAT	11	10	730.51	0.00241867	0.0511343	2.54542	0.938754	Condition 1	Condition 2	P06761|BIP_RAT	1.87197e+08	1.23867e+08	9.92989e+07	1.79606e+08	7.22237e+07	1.09836e+08	1.37186e+08	6.16106e+07	3.63499e+07	3.56657e+07	1.4919e+07	3.64288e+07	2.94802e+07
Q9WTW7|S23A1_RAT	1	1	26.02	0.00249234	0.0511343	3.88946	0.936917	Condition 2	Condition 1	Q9WTW7|S23A1_RAT	85878.4	54498.9	38183.4	17183.3	38051.1	75282.7	93674.7	98127.9	521150	250777	190397	64037.2	242228
O35112|CD166_RAT	2	1	49.55	0.0030911	0.061373	50.7424	0.922493	Condition 2	Condition 1	O35112|CD166_RAT	6.34174e+06	1.71091e+07	1.08256e+07	319716	268160	588785	541130	7.75872e+08	7.84265e+08	1.50518e+08	6.09808e+07	2.63146e+06	2.77033e+07
Q2A865|S6A19_RAT	2	2	125.15	0.00348353	0.0652606	22.2234	0.913507	Condition 2	Condition 1	Q2A865|S6A19_RAT	145870	22210.7	61320	8405.2	7294.58	36102.7	17728.3	207204	2.32583e+06	1.60677e+06	2.19142e+06	167077	39325.3
Q5FVH2|PLD3_RAT	8	7	457.68	0.00349896	0.0652606	2.66314	0.913161	Condition 2	Condition 1	Q5FVH2|PLD3_RAT	6.89577e+06	3.27468e+06	7.68777e+06	3.07425e+06	2.30358e+06	7.75086e+06	2.38946e+06	9.79299e+06	1.83991e+07	1.61762e+07	1.31745e+07	4.2351e+06	1.0824e+07
Q64632|ITB4_RAT	1	1	21.71	0.00386975	0.0694549	87.0275	0.904997	Condition 2	Condition 1	Q64632|ITB4_RAT	75933.1	0	0	8766.73	5291.72	17578.6	52.0415	56778.5	3.63702e+06	82185.7	1.03106e+06	3.716e+06	726785
P20961|PAI1_RAT	1	1	31.84	0.00394952	0.0694549	3.66052	0.903279	Condition 2	Condition 1	P20961|PAI1_RAT	51379.1	24781.9	98342.2	63310.8	22265.7	14310.7	17232	229300	129864	292910	66499.7	42341.6	191742
O55145|X3CL1_RAT	2	2	49.75	0.00510909	0.0873508	5.57837	0.879668	Condition 1	Condition 2	O55145|X3CL1_RAT	46379.5	43883.6	29574.7	452300	169454	110808	139985	27047.7	13177.6	35193.6	9648.24	7762.82	21413.5
Q63424|S15A2_RAT	3	3	121.69	0.00557159	0.0926838	3.93265	0.870896	Condition 2	Condition 1	Q63424|S15A2_RAT	22830.2	22267.5	97757.4	100054	25841.3	742318	14136.4	357350	1.06462e+06	1.148e+06	820536	155900	338877
P60711|ACTB_RAT	20	12	1962.39	0.00575532	0.0932207	2.31091	0.867504	Condition 2	Condition 1	P60711|ACTB_RAT	8.06578e+07	6.09432e+07	7.92291e+07	5.67923e+07	3.92621e+07	1.29262e+08	3.45554e+07	1.03646e+08	2.08685e+08	1.69691e+08	3.05002e+08	1.4881e+08	8.52323e+07
Q62687|S6A18_RAT	2	2	103.45	0.00655077	0.102354	3.45746	0.85337	Condition 2	Condition 1	Q62687|S6A18_RAT	55715.7	151045	163248	110457	257409	331539	85668	400438	1.49206e+06	617130	649832	153223	279248
P26772|CH10_RAT	3	3	165.24	0.00669946	0.102354	4.25967	0.850822	Condition 1	Condition 2	P26772|CH10_RAT	60534	102119	414352	66435.7	104110	407589	565505	4359.71	351588	17627.2	7652.63	245.958	10998.9
Q06496|NPT2A_RAT;Q9JJ09|NPT2B_RAT	5	5	241.05	0.00681811	0.102354	6.9648	0.848809	Condition 2	Condition 1	Q06496|NPT2A_RAT	243967	166342	426801	254893	33807.2	700175	95356.7	1.44203e+06	3.67865e+06	4.57015e+06	2.46313e+06	399418	520185
Q6IRK9|CBPQ_RAT	20	20	2351.59	0.00752841	0.10741	3.01737	0.837113	Condition 2	Condition 1	Q6IRK9|CBPQ_RAT	8.43046e+07	8.8575e+07	5.54243e+08	1.03179e+08	6.68384e+07	7.74352e+07	2.70917e+08	8.75211e+08	4.38916e+08	6.11057e+08	5.51603e+08	2.03117e+08	1.65472e+08
Q920A6|RISC_RAT	13	13	831.28	0.00754128	0.10741	2.57758	0.836907	Condition 2	Condition 1	Q920A6|RISC_RAT	1.29139e+07	1.8994e+07	1.10273e+08	1.45376e+07	9.09803e+06	9.12997e+06	4.00105e+07	8.88608e+07	5.00574e+07	9.81399e+07	7.67633e+07	7.02437e+07	2.78947e+07
P68035|ACTC_RAT;P62738|ACTA_RAT	12	5	696.51	0.0078247	0.10741	2.22367	0.832404	Condition 2	Condition 1	P68035|ACTC_RAT	5.55333e+07	1.91368e+07	4.0039e+07	3.15921e+07	2.40242e+07	6.36115e+07	2.43574e+07	5.50434e+07	1.28184e+08	8.52875e+07	1.3802e+08	8.00589e+07	4.09319e+07
Q80WY6|TNR1B_RAT	2	2	57.51	0.00785848	0.10741	8.67379	0.831874	Condition 1	Condition 2	Q80WY6|TNR1B_RAT	84433.8	65386.9	106758	1.13677e+06	636113	1.11069e+06	588319	80256.6	8063.65	69938.8	103440	57781.3	22201.7
Q8R491|EHD3_RAT;Q641Z6|EHD1_RAT	3	3	76.59	0.0081088	0.10741	3.69509	0.827977	Condition 2	Condition 1	Q8R491|EHD3_RAT	113427	40585.5	97054	17848.7	7051.4	23280.9	8797.15	55597.5	462363	114512	88054.4	198020	138063
Q9ESG3|CLTRN_RAT	3	3	234.12	0.00820189	0.10741	2.84905	0.826545	Condition 2	Condition 1	Q9ESG3|CLTRN_RAT	1.45636e+06	903014	1.10616e+06	555283	313264	1.40499e+06	539492	2.18344e+06	3.38478e+06	2.23335e+06	6.29922e+06	1.21934e+06	1.36384e+06
P82450|SIAE_RAT	11	11	744.55	0.0085057	0.109067	2.42412	0.821931	Condition 2	Condition 1	P82450|SIAE_RAT	2.59265e+06	5.65371e+06	1.38495e+07	8.03438e+06	4.0405e+06	4.29002e+06	9.65739e+06	2.21108e+07	1.4546e+07	1.38438e+07	1.23478e+07	6.66321e+06	1.29449e+07
Q6P6R2|DLDH_RAT	1	1	23.68	0.00889004	0.109727	2.52793	0.816223	Condition 1	Condition 2	Q6P6R2|DLDH_RAT	5227.78	23851.2	91389.2	0	7226.97	35671.9	14825.1	0	70486.8	0	0	2.44239	0
P11762|LEG1_RAT	8	8	734.98	0.00891366	0.109727	3.01603	0.815876	Condition 1	Condition 2	P11762|LEG1_RAT	3.35169e+07	1.56663e+07	1.3785e+07	2.0865e+07	5.85282e+06	1.77338e+07	4.32138e+06	7.9524e+06	4.30648e+06	9.46224e+06	4.87662e+06	4.02478e+06	2.57529e+06
P70470|LYPA1_RAT	4	4	272.02	0.00970767	0.115824	4.79609	0.804524	Condition 1	Condition 2	P70470|LYPA1_RAT	2.38727e+06	4.58922e+06	388731	6.62041e+06	2.93475e+06	6.73358e+06	1.46019e+06	1.35203e+06	1.78637e+06	911554	460934	319631	140071
Q63416|ITIH3_RAT	10	9	509.44	0.00985895	0.115824	1.9606	0.802423	Condition 1	Condition 2	Q63416|ITIH3_RAT	5.12771e+07	3.63792e+07	6.23267e+07	6.3248e+07	3.47709e+07	7.20078e+07	2.79892e+07	4.43709e+07	1.33907e+07	3.05939e+07	3.75434e+07	2.43143e+07	1.49031e+07
Q9R0J8|LGMN_RAT	3	3	203.25	0.0100202	0.115824	2.72112	0.800203	Condition 2	Condition 1	Q9R0J8|LGMN_RAT	1.2813e+06	315037	309936	310093	587127	303888	892833	878199	884906	1.33149e+06	1.10703e+06	4.41822e+06	754741
P08460|NID1_RAT	2	2	148.72	0.0101795	0.115824	2.06862	0.798032	Condition 2	Condition 1	P08460|NID1_RAT	487720	795468	777235	1.53183e+06	1.18645e+06	1.72219e+06	771465	3.75185e+06	1.04304e+06	2.74462e+06	1.52399e+06	1.64066e+06	1.57481e+06
Q498R7|CZIB_RAT	5	5	187.47	0.0103499	0.115824	2.39757	0.79573	Condition 1	Condition 2	Q498R7|CZIB_RAT	9.84663e+06	5.23288e+06	7.08105e+06	2.32032e+07	1.71949e+07	9.21411e+06	6.2912e+06	5.24665e+06	6.25616e+06	5.66241e+06	5.29406e+06	1.64289e+06	3.74859e+06
P00697|LYSC1_RAT	5	3	479.69	0.0105761	0.116242	3.74944	0.792709	Condition 2	Condition 1	P00697|LYSC1_RAT	6.52096e+06	1.19466e+06	1.81503e+06	1.5281e+06	1.01456e+06	1.12394e+06	1.07225e+06	4.58012e+06	2.86995e+06	2.7637e+06	1.62392e+07	1.84876e+06	1.20443e+07
P18298|METK2_RAT	1	0	48.7	0.0108712	0.117389	9.28659	0.788825	Condition 2	Condition 1	P18298|METK2_RAT	2.39856e+06	931892	2.14941e+06	5.81941e+06	734424	5.86659e+06	1.21151e+06	5.80707e+07	4.42549e+06	3.59026e+07	2.52014e+07	1.92157e+06	3.34107e+06
Q5BJY9|K1C18_RAT;Q63279|K1C19_RAT;Q6IFU7|K1C42_RAT	6	6	291.04	0.0115235	0.117534	13.4448	0.780463	Condition 1	Condition 2	Q5BJY9|K1C18_RAT	134310	47937.4	416071	601962	210365	4.21386e+06	236390	135549	42333.9	53943.3	4152.51	130023	48949
Q9Z0W7|CLIC4_RAT	8	7	389.81	0.0115241	0.117534	2.77417	0.780454	Condition 2	Condition 1	Q9Z0W7|CLIC4_RAT	527296	533741	1.08967e+06	842736	244012	1.2036e+06	449351	851188	3.35303e+06	2.01537e+06	4.07363e+06	1.27055e+06	788781
P81827|UP1_RAT	3	3	499.32	0.0119616	0.117534	1.56869	0.775008	Condition 1	Condition 2	P81827|UP1_RAT	1.90465e+09	2.21413e+09	3.00236e+09	3.38046e+09	3.41801e+09	2.26404e+09	2.39559e+09	1.69585e+09	1.17359e+09	1.65443e+09	8.4548e+08	2.221e+09	2.32091e+09
Q05695|L1CAM_RAT	3	2	130.41	0.0120584	0.117534	1.39628	0.773819	Condition 2	Condition 1	Q05695|L1CAM_RAT	1.77121e+07	2.46998e+07	1.84387e+07	1.39913e+07	1.42313e+07	1.56617e+07	1.804e+07	1.76091e+07	2.73596e+07	2.07889e+07	1.9337e+07	2.73996e+07	3.23299e+07
Q5XIK8|CTSL2_RAT	1	0	24.87	0.0121122	0.117534	2.59396	0.773162	Condition 2	Condition 1	Q5XIK8|CTSL2_RAT	1479.56	46644.7	88224.8	0	0	0	0	8057.91	44747.4	35319.2	187828	10287.8	41422.9
P19356|HEM3_RAT	1	0	23.51	0.0121122	0.117534	2.59396	0.773162	Condition 2	Condition 1	P19356|HEM3_RAT	1479.56	46644.7	88224.8	0	0	0	0	8057.91	44747.4	35319.2	187828	10287.8	41422.9
P53790|SC5A1_RAT	5	5	182.42	0.0122213	0.117534	3.1661	0.771834	Condition 2	Condition 1	P53790|SC5A1_RAT	118907	199568	173637	212103	67651.1	311560	139354	348002	1.67675e+06	334851	741733	202266	274584
Q9JI92|SDCB1_RAT	4	3	143.72	0.0133361	0.126282	1.81493	0.758671	Condition 2	Condition 1	Q9JI92|SDCB1_RAT	789952	308550	1.45998e+06	829186	829663	1.09002e+06	346018	1.28964e+06	2.45582e+06	1.3376e+06	1.51313e+06	1.35269e+06	1.1819e+06
Q99MH3|HEPC_RAT	1	1	71.54	0.0135522	0.126384	2.79382	0.756202	Condition 1	Condition 2	Q99MH3|HEPC_RAT	3.95853e+06	792500	3.21456e+06	1.87962e+06	3.35659e+06	1.94216e+06	3.19341e+06	874426	1.0025e+06	1.22594e+06	475354	118100	1.46541e+06
Q66H12|NAGAB_RAT	7	7	524.51	0.0139721	0.128355	3.45531	0.751477	Condition 2	Condition 1	Q66H12|NAGAB_RAT	2.32446e+06	6.36639e+06	9.44482e+06	4.20212e+06	1.48478e+06	3.25666e+06	4.74141e+06	1.25469e+07	6.53241e+06	9.63607e+06	9.35148e+06	5.29095e+07	4.58671e+06
Q641Y5|ATG7_RAT	1	0	14.26	0.0144926	0.131179	2.66169	0.745748	Condition 2	Condition 1	Q641Y5|ATG7_RAT	66043.8	60618.9	14752.4	11186.5	19955	51812	57533.7	142708	60605.3	128218	135865	26829.1	120484
P31232|TAGL_RAT	1	1	28.67	0.0150163	0.133782	20.4165	0.74012	Condition 1	Condition 2	P31232|TAGL_RAT	3919.4	206896	9165.14	91383.6	2052.91	8577.76	36613.3	866.689	11713.9	148.236	3813.84	0	0
Q4QQV8|CHMP5_RAT	2	2	102.04	0.0153116	0.133782	2.64502	0.737005	Condition 2	Condition 1	Q4QQV8|CHMP5_RAT	42253.2	460221	114292	38045.9	28822.4	202904	275772	244611	415906	222509	300597	344339	451742
P50430|ARSB_RAT	7	7	452.11	0.0156396	0.133782	2.53038	0.733592	Condition 2	Condition 1	P50430|ARSB_RAT	2.9859e+06	3.34081e+06	1.42661e+07	3.27248e+06	2.40538e+06	3.15001e+06	7.2639e+06	1.84432e+07	9.13191e+06	1.30924e+07	1.18768e+07	5.09929e+06	5.29244e+06
P00786|CATH_RAT	8	8	760.26	0.0158376	0.133782	2.16919	0.731555	Condition 2	Condition 1	P00786|CATH_RAT	9.02835e+06	1.36074e+07	4.7912e+07	1.02249e+07	1.62086e+07	1.0857e+07	1.8468e+07	4.85939e+07	2.73896e+07	4.01085e+07	5.68016e+07	1.67587e+07	1.90795e+07
Q6AYR6|HDHD2_RAT	1	1	16.79	0.015867	0.133782	7.38599	0.731254	Condition 1	Condition 2	Q6AYR6|HDHD2_RAT	41510	50871.4	10440	47228.7	20268.2	53197.5	2540.5	11341.7	15173.3	2482.03	0	0	0
Q63467|TFF1_RAT	2	2	97.33	0.0161827	0.1346	4.55812	0.728046	Condition 1	Condition 2	Q63467|TFF1_RAT	1.4534e+06	1.94068e+06	1.05417e+06	1.02448e+07	5.45597e+06	1.42982e+07	9.07826e+06	1.9887e+06	1.41106e+06	1.85433e+06	852887	1.39069e+06	886816
P62898|CYC_RAT;P10715|CYC2_RAT	4	4	218.64	0.0176466	0.14482	2.32806	0.713713	Condition 1	Condition 2	P62898|CYC_RAT	1.32059e+06	1.09283e+06	1.83931e+06	708989	692688	2.66677e+06	1.60244e+06	888030	1.36805e+06	287029	499035	118344	392116
P20611|PPAL_RAT	10	10	646.14	0.01828	0.147669	2.28052	0.707769	Condition 2	Condition 1	P20611|PPAL_RAT	4.23132e+06	1.8346e+07	4.91347e+07	7.81561e+06	8.01547e+06	3.8008e+06	1.36781e+07	3.19252e+07	2.01501e+07	2.43453e+07	2.21359e+07	3.19192e+07	2.14767e+07
Q10758|K2C8_RAT;Q6IG00|K2C4_RAT	4	3	272.93	0.0184737	0.147669	2.542	0.705982	Condition 1	Condition 2	Q10758|K2C8_RAT	544170	383730	338988	616635	458107	2.02481e+06	403461	424841	300007	296072	85110.6	182840	295600
P0C6S7|ANS1B_RAT	1	1	44.4	0.0214191	0.169018	379.45	0.680331	Condition 2	Condition 1	P0C6S7|ANS1B_RAT	0	0	8439.2	0	0	0	0	0	268468	0	110316	2.80034e+06	3653.6
Q9Z0J6|GDF15_RAT	1	0	62.34	0.0221442	0.172274	2.05064	0.67442	Condition 2	Condition 1	Q9Z0J6|GDF15_RAT	161618	206516	196887	337460	93188.5	430578	179989	347482	258181	653141	624401	589573	643169
Q9WUC4|ATOX1_RAT	6	6	688	0.022619	0.172274	1.50216	0.670628	Condition 1	Condition 2	Q9WUC4|ATOX1_RAT	5.14779e+07	4.91034e+07	7.02436e+07	6.03594e+07	3.1963e+07	7.69423e+07	7.67607e+07	3.30834e+07	3.93899e+07	3.63343e+07	3.23012e+07	6.62731e+07	3.8143e+07
Q5XI43|MXRA8_RAT	13	13	679.12	0.0226714	0.172274	1.82258	0.670213	Condition 1	Condition 2	Q5XI43|MXRA8_RAT	2.01673e+07	1.00625e+07	1.04505e+07	1.99821e+07	1.48013e+07	2.40885e+07	2.1495e+07	1.80055e+07	4.31318e+06	1.22351e+07	9.76598e+06	8.03355e+06	3.23256e+06
Q6AXR4|HEXB_RAT	8	7	354.87	0.0236718	0.17635	1.79195	0.66243	Condition 2	Condition 1	Q6AXR4|HEXB_RAT	1.22567e+06	3.9973e+06	6.52466e+06	1.21632e+06	3.86155e+06	3.33788e+06	3.56034e+06	9.04144e+06	7.27734e+06	4.49605e+06	4.95181e+06	3.89627e+06	5.12194e+06
Q6AYQ8|FAHD1_RAT	1	1	27.17	0.0238125	0.17635	4.86109	0.661356	Condition 1	Condition 2	Q6AYQ8|FAHD1_RAT	16726.9	104338	317151	16600	88888.5	253829	290889	16271.7	129312	18651.5	24316.9	7944.65	6147.97
Q02253|MMSA_RAT	2	2	37.53	0.0243396	0.17635	34.2179	0.657374	Condition 1	Condition 2	Q02253|MMSA_RAT	4.42488e+07	192366	167649	1.97881e+06	2.02335e+06	2.24034e+06	467540	250117	446052	168746	52785	94845.9	189126
P31977|EZRI_RAT	16	8	936.04	0.0243538	0.17635	2.14576	0.657267	Condition 2	Condition 1	P31977|EZRI_RAT	1.74083e+07	2.3983e+06	7.46908e+06	1.0737e+07	1.92128e+07	1.58468e+07	8.90225e+06	1.38617e+07	4.75873e+07	3.16079e+07	2.91271e+07	1.35026e+07	2.41206e+07
Q91XT9|ASAH2_RAT	1	1	27.06	0.0259215	0.185519	2.16294	0.645812	Condition 2	Condition 1	Q91XT9|ASAH2_RAT	38425.1	8339.62	160636	49210.9	48573.1	39983	14360.7	114624	136220	91796.7	35437	105751	194363
Q64565|AGT2_RAT	2	2	73.75	0.0263379	0.185894	7.41155	0.642861	Condition 1	Condition 2	Q64565|AGT2_RAT	49431.3	2042.45	199011	20203.4	19035.2	230359	122055	0	44676.8	0	0	16872.1	23535.8
P07171|CALB1_RAT;P47728|CALB2_RAT	5	5	417.69	0.0266582	0.185894	3.6851	0.640616	Condition 1	Condition 2	P07171|CALB1_RAT	2.11343e+06	5.18057e+06	1.3486e+06	1.17738e+06	635107	6.50679e+06	8.25113e+06	482533	683123	781544	2.92115e+06	126947	1.53105e+06
P84039|ENPP5_RAT	5	5	292.26	0.02688	0.185894	2.85558	0.639074	Condition 2	Condition 1	P84039|ENPP5_RAT	481365	1.40033e+06	2.64479e+06	414778	336060	394927	1.87134e+06	4.72926e+06	1.99759e+06	3.22542e+06	821998	1.82087e+06	1.18969e+06
O35760|IDI1_RAT	8	8	441.44	0.0288197	0.196195	2.46114	0.626001	Condition 1	Condition 2	O35760|IDI1_RAT	2.8625e+06	5.45449e+06	1.52589e+06	3.63677e+06	2.66903e+06	9.18381e+06	1.49098e+06	1.42435e+06	1.27844e+06	3.29438e+06	2.55414e+06	823904	390094
P10719|ATPB_RAT	4	4	103.72	0.0290071	0.196195	3.2737	0.624776	Condition 1	Condition 2	P10719|ATPB_RAT	104865	94149.4	600469	69704	235419	772925	462348	15606.1	104035	10507.3	303271	249152	8041.51
Q6P7S1|ASAH1_RAT	5	5	262.39	0.0299081	0.200091	2.93229	0.618973	Condition 2	Condition 1	Q6P7S1|ASAH1_RAT	1.10142e+06	1.7266e+06	3.22403e+06	854650	977161	1.1073e+06	1.59129e+06	4.46111e+06	2.6382e+06	2.98268e+06	2.98225e+06	717314	5.55485e+06
P47967|LEG5_RAT;P97840|LEG9_RAT	7	7	449.61	0.0307965	0.203819	2.52581	0.61339	Condition 1	Condition 2	P47967|LEG5_RAT	3.56158e+06	1.68448e+07	5.31494e+06	6.3176e+06	5.63475e+06	1.02198e+07	8.21747e+06	1.76878e+06	4.15467e+06	4.16439e+06	5.60668e+06	196520	5.06923e+06
P55054|FABP9_RAT	6	6	443.42	0.0322898	0.211429	7.13502	0.604296	Condition 1	Condition 2	P55054|FABP9_RAT	1.47289e+06	6.81435e+07	2.2119e+07	4.49982e+06	8.22146e+06	5.9114e+06	2.31638e+06	1.01585e+06	3.94083e+06	1.95439e+06	1.52936e+06	1.3118e+06	3.93107e+06
P22355|PSPB_RAT	1	1	62.79	0.0326682	0.211655	10.8721	0.602047	Condition 2	Condition 1	P22355|PSPB_RAT	10801.9	25671.5	20691.6	27189	6802.56	23828.6	12131.9	36921.6	7422.55	38587.7	857801	75577.6	50260
Q9QZ76|MYG_RAT	16	16	1697	0.0334066	0.212056	2.96771	0.59772	Condition 1	Condition 2	Q9QZ76|MYG_RAT	1.32874e+09	2.25723e+09	1.7133e+08	1.85185e+09	6.05898e+08	1.21025e+09	1.18142e+09	9.38608e+08	9.34871e+08	4.61381e+08	3.23262e+07	2.57732e+08	1.50934e+08
P55159|PON1_RAT	1	1	37.6	0.0334192	0.212056	6.7654	0.597647	Condition 1	Condition 2	P55159|PON1_RAT	27200	39503	28685.8	436520	21707.8	236404	17684.8	36042.4	4063.25	17974.4	21651.8	16777.8	2821.4
Q80W57|ABCG2_RAT	3	3	137.5	0.0345293	0.216864	8.6291	0.591293	Condition 2	Condition 1	Q80W57|ABCG2_RAT	18086.9	0	52192.1	15850.3	10613.2	138611	4235.68	201879	852935	410473	182148	53532.8	206159
Q4QQW8|PLBL2_RAT	5	5	254.95	0.0364266	0.225437	1.74008	0.580821	Condition 2	Condition 1	Q4QQW8|PLBL2_RAT	1.26769e+06	1.83137e+06	5.9782e+06	1.45037e+06	863631	1.3859e+06	3.16375e+06	5.54804e+06	3.47521e+06	4.08811e+06	3.10463e+06	2.79143e+06	2.00138e+06
Q99PW3|NEUR1_RAT	8	7	605.04	0.036985	0.225437	2.65384	0.577828	Condition 2	Condition 1	Q99PW3|NEUR1_RAT	1.70815e+06	1.36119e+06	5.37965e+06	1.98327e+06	1.14479e+06	3.29327e+06	2.86281e+06	9.98112e+06	4.74876e+06	4.89569e+06	5.22862e+06	2.3503e+06	1.88382e+06
O35217|MINP1_RAT	4	4	212.77	0.0369931	0.225437	1.62794	0.577785	Condition 1	Condition 2	O35217|MINP1_RAT	3.14933e+06	1.31429e+06	1.50012e+06	3.25971e+06	1.59236e+06	1.54473e+06	1.69889e+06	1.46823e+06	2.00681e+06	1.45051e+06	1.13601e+06	545241	980979
P43303|IL1R2_RAT	2	2	74.07	0.0374893	0.225486	3.02306	0.575159	Condition 1	Condition 2	P43303|IL1R2_RAT	13536.4	158362	309322	150457	102400	305512	60068.2	31260.7	225587	30319.5	14394.8	26213.8	9550.32
P28648|CD63_RAT	1	1	97.87	0.0387689	0.225486	2.95447	0.56852	Condition 2	Condition 1	P28648|CD63_RAT	409206	188378	412005	230608	293276	163101	100205	193547	877086	210640	525867	404574	1.0921e+06
Q68FS4|AMPL_RAT	1	1	85.9	0.0388359	0.225486	1.68306	0.568178	Condition 1	Condition 2	Q68FS4|AMPL_RAT	144547	149139	310873	135223	156343	248741	285297	65050.7	201803	155918	73356.8	164286	44671.7
Q6IG01|K2C1B_RAT	3	1	137.32	0.03884	0.225486	5.2578	0.568157	Condition 1	Condition 2	Q6IG01|K2C1B_RAT	389853	308738	305191	412170	4.3771e+06	2.05882e+06	204557	279456	97967.6	227318	336995	41919.1	166090
P02401|RLA2_RAT	1	1	48.87	0.0389505	0.225486	4.72405	0.567593	Condition 1	Condition 2	P02401|RLA2_RAT	9221.05	111777	310003	106270	56843.3	279101	298710	48103.4	29943.1	644.433	15542.5	2024.05	59703.1
P20767|LAC2_RAT	10	10	988.27	0.0400226	0.225486	1.60568	0.562198	Condition 1	Condition 2	P20767|LAC2_RAT	1.34073e+09	3.25935e+09	2.30862e+09	1.37324e+09	1.28052e+09	1.36858e+09	3.01041e+09	1.24551e+09	8.05705e+08	1.37498e+09	1.10871e+09	1.25746e+09	9.90547e+08
P0DP29|CALM1_RAT	2	2	296.54	0.0400318	0.225486	1.53998	0.562152	Condition 2	Condition 1	P0DP29|CALM1_RAT	4.80282e+06	3.00441e+06	7.27876e+06	4.45007e+06	4.41337e+06	3.91276e+06	4.03955e+06	6.42375e+06	1.22156e+07	7.79874e+06	7.64354e+06	3.58659e+06	5.23973e+06
P07861|NEP_RAT	33	33	2642.65	0.0401869	0.225486	1.96701	0.561383	Condition 2	Condition 1	P07861|NEP_RAT	7.42553e+07	1.63575e+07	4.13943e+07	7.18186e+07	9.65857e+07	9.78831e+07	2.95721e+07	6.64922e+07	2.71189e+08	1.05212e+08	8.46305e+07	6.9967e+07	1.47111e+08
O88766|MMP8_RAT	14	13	1134.14	0.0402982	0.225486	1.7506	0.560831	Condition 1	Condition 2	O88766|MMP8_RAT	1.28987e+07	2.92434e+07	2.42544e+07	1.5686e+07	6.75051e+06	1.12536e+07	2.31759e+07	1.32497e+07	9.45598e+06	1.01033e+07	9.89907e+06	1.04533e+07	8.26401e+06
P08699|LEG3_RAT	1	1	52.41	0.0415852	0.230591	7.54172	0.554556	Condition 1	Condition 2	P08699|LEG3_RAT	84348.6	3874.75	4996.45	135722	27142	168171	22604.5	15608.9	8437.71	14164.3	5943.73	6154.03	1207.88
P16310|GHR_RAT	1	1	32.36	0.0424855	0.23348	2.62317	0.550268	Condition 2	Condition 1	P16310|GHR_RAT	27098.5	32514.8	37415.6	32134.2	44368	42527.6	62580.8	219059	49618.2	124459	205590	54189.6	26640.8
Q641X3|HEXA_RAT	10	9	556.26	0.0437917	0.238528	1.77499	0.544187	Condition 2	Condition 1	Q641X3|HEXA_RAT	1.38274e+06	3.6449e+06	5.98675e+06	1.38642e+06	7.82826e+06	3.07349e+06	4.58606e+06	8.81121e+06	7.87769e+06	7.8489e+06	7.93276e+06	2.47942e+06	6.68912e+06
Q6PCU2|VATE1_RAT	1	1	21.58	0.0445624	0.240597	5.51318	0.540675	Condition 2	Condition 1	Q6PCU2|VATE1_RAT	0	0	0	5242.77	6702.78	0	0	0	32131.2	140.304	2749.15	19287	8811.38
P25086|IL1RA_RAT	1	1	34.44	0.04649	0.248822	3.23773	0.532124	Condition 2	Condition 1	P25086|IL1RA_RAT	1014.49	45198	82727.7	24500.1	4573.61	30647.1	5175.88	108926	32046.1	40543.9	255088	16406.8	38904.6
P17164|FUCO_RAT	7	7	613.19	0.0495382	0.26285	1.72726	0.519236	Condition 2	Condition 1	P17164|FUCO_RAT	4.08903e+06	3.95563e+06	1.01581e+07	2.33315e+06	4.43709e+07	2.54956e+06	7.19445e+06	2.50679e+07	1.0859e+07	1.33234e+07	1.69562e+07	6.03682e+06	2.13074e+07
Q63678|ZA2G_RAT	12	12	860.36	0.0518224	0.269656	1.6965	0.510047	Condition 1	Condition 2	Q63678|ZA2G_RAT	3.08603e+08	2.45871e+08	2.17752e+08	2.32419e+08	6.96827e+07	1.78577e+08	2.5124e+08	1.03467e+08	6.91697e+07	1.22039e+08	2.12781e+08	1.62822e+08	7.7692e+07
P33274|CP4F1_RAT	1	1	28.23	0.0526051	0.269656	3.52752	0.506985	Condition 2	Condition 1	P33274|CP4F1_RAT	27706.7	3444.52	119222	5303.37	817.023	17393.5	13042.3	120041	108335	85486.6	84973	15625	4867.51
Q00715|H2B1_RAT;Q00729|H2B1A_RAT	2	2	131.12	0.0527503	0.269656	2.10862	0.506421	Condition 1	Condition 2	Q00715|H2B1_RAT	390966	868723	1.14565e+06	262869	709409	1.35365e+06	865687	507735	345692	175306	428511	51095.1	378627
P36953|AFAM_RAT	28	28	1787.28	0.0536395	0.269656	1.23944	0.503002	Condition 1	Condition 2	P36953|AFAM_RAT	4.3794e+07	4.06697e+07	4.81488e+07	6.15557e+07	3.17344e+07	5.69044e+07	5.20675e+07	3.5503e+07	3.6945e+07	4.39134e+07	4.10184e+07	3.2665e+07	4.06748e+07
Q06437|ODPAT_RAT	1	1	21.85	0.0537803	0.269656	5.05211	0.502466	Condition 1	Condition 2	Q06437|ODPAT_RAT	202637	385565	933511	1.09923e+06	712315	1.1146e+07	992320	118879	102700	139195	272927	1.62895e+06	693729
Q6MG61|CLIC1_RAT	8	8	655.43	0.0540586	0.269656	1.7523	0.501409	Condition 2	Condition 1	Q6MG61|CLIC1_RAT	8.56031e+06	6.14251e+06	6.11707e+06	4.54837e+06	2.9721e+06	9.74698e+06	8.25334e+06	8.44627e+06	1.747e+07	1.37026e+07	2.09915e+07	6.4081e+06	6.04972e+06
Q812E9|GPM6A_RAT	2	2	97.25	0.0541922	0.269656	2.60487	0.500903	Condition 2	Condition 1	Q812E9|GPM6A_RAT	315745	177390	761180	477369	246013	1.15399e+06	393586	1.70715e+06	3.38694e+06	1.48012e+06	695609	1.18262e+06	431091
O70377|SNP23_RAT	1	1	58.95	0.0543258	0.269656	5.42614	0.500399	Condition 2	Condition 1	O70377|SNP23_RAT	21427.1	0	22405.5	27338.1	26398.6	49614.3	1945	83372.8	155559	151362	66074.1	95487.2	154423
P08721|OSTP_RAT	3	3	417.11	0.0549475	0.270561	2.29699	0.498067	Condition 1	Condition 2	P08721|OSTP_RAT	5.64978e+06	2.24658e+07	2.34004e+07	2.59511e+07	4.60425e+07	7.58753e+06	2.35094e+07	1.22367e+07	9.5442e+06	4.61068e+06	2.79751e+06	1.93586e+06	1.33219e+07
Q8VID1|DHRS4_RAT	1	1	21.91	0.0555445	0.271144	5.46153	0.495852	Condition 1	Condition 2	Q8VID1|DHRS4_RAT	233605	355132	15549.3	784447	450475	477135	374772	138409	266073	64760.9	0	8233.71	11611
O89042|DPOLA_RAT	1	0	26.58	0.055947	0.271144	5.74723	0.494371	Condition 2	Condition 1	O89042|DPOLA_RAT	1849.81	20819.3	36902.5	348399	671046	2.75726e+06	473499	3.74486e+06	7.48373e+06	7.59449e+06	353567	38260.8	3.33107e+06
P29975|AQP1_RAT	2	2	290.93	0.056719	0.272737	1.52504	0.491558	Condition 2	Condition 1	P29975|AQP1_RAT	4.39278e+06	7.70778e+06	8.14697e+06	2.33557e+06	2.07875e+06	4.36389e+06	2.74418e+06	8.90689e+06	7.27774e+06	7.66709e+06	9.31531e+06	5.48364e+06	3.61626e+06
Q63598|PLST_RAT	2	2	114.3	0.0572965	0.273379	8.49323	0.489477	Condition 2	Condition 1	Q63598|PLST_RAT	69532.7	63114.3	101780	106621	35387.7	73931.1	26670.3	163093	2.09721e+06	401215	1.2058e+06	65557.5	31908.4
P15129|CP4B1_RAT	1	1	15.11	0.0578311	0.273807	2.81195	0.487568	Condition 2	Condition 1	P15129|CP4B1_RAT	5.53052e+06	42661.3	1.7076e+06	784605	1.85465e+06	850563	519842	922474	8.14411e+06	1.55727e+06	2.6097e+06	1.14242e+07	3.91978e+06
P16573|CEAM1_RAT	2	2	99.22	0.0625402	0.293842	2.28201	0.471451	Condition 1	Condition 2	P16573|CEAM1_RAT	1.87122e+06	4.86751e+06	6.70224e+06	7.99101e+06	1.33991e+07	1.24282e+07	1.92138e+07	5.30421e+06	6.70092e+06	2.65341e+06	1.95265e+06	6.25197e+06	2.71512e+06
P24268|CATD_RAT	12	12	803.58	0.0637885	0.297437	1.6285	0.467374	Condition 2	Condition 1	P24268|CATD_RAT	8.98684e+06	1.66611e+07	2.84241e+07	1.25819e+07	9.09477e+06	1.66524e+07	1.80631e+07	2.16431e+07	2.95741e+07	2.0583e+07	1.93474e+07	1.1161e+07	2.88549e+07
Q6AXW7|DUS18_RAT	1	1	14.23	0.0667439	0.308878	14.9963	0.458026	Condition 2	Condition 1	Q6AXW7|DUS18_RAT	15504.7	7331.02	16350.7	113147	30776.5	4309.57	71065	1.11289e+06	87286.8	1.86014e+06	743946	26827.8	6636.83
Q32KJ6|GALNS_RAT	5	5	195.08	0.0674462	0.309798	1.90535	0.455863	Condition 2	Condition 1	Q32KJ6|GALNS_RAT	1.42655e+06	939627	4.02185e+06	1.18155e+06	1.00053e+06	1.01254e+06	2.16474e+06	3.96145e+06	3.25334e+06	3.50571e+06	1.8855e+06	910256	2.21069e+06
P21704|DNAS1_RAT	12	12	1031.72	0.0680007	0.310032	1.2318	0.454172	Condition 2	Condition 1	P21704|DNAS1_RAT	8.54845e+07	1.76207e+08	1.48239e+08	1.10314e+08	1.44596e+08	1.36615e+08	1.51402e+08	1.28807e+08	1.83791e+08	1.67746e+08	1.75607e+08	1.87842e+08	1.9493e+08
Q3ZAV1|S22AC_RAT	1	1	62.48	0.0690041	0.312293	19.938	0.451146	Condition 2	Condition 1	Q3ZAV1|S22AC_RAT	0	0	0	628.748	0	2782.9	0	8679.92	30911.6	23441.9	0	0	1791.19
P23680|SAMP_RAT	8	7	638.06	0.0698197	0.313678	1.41959	0.448718	Condition 2	Condition 1	P23680|SAMP_RAT	2.56933e+07	2.992e+07	2.65543e+07	1.95458e+07	1.24909e+07	1.87876e+07	2.44101e+07	3.78384e+07	4.7318e+07	2.74242e+07	1.65584e+07	3.03041e+07	3.77247e+07
P02764|A1AG_RAT	8	8	929.49	0.0717766	0.320133	3.56886	0.443005	Condition 1	Condition 2	P02764|A1AG_RAT	4.63139e+07	1.32811e+08	6.73845e+07	1.25493e+08	2.8983e+07	5.28343e+07	6.1734e+08	3.25164e+07	2.44188e+07	5.68041e+07	5.47898e+07	3.14848e+07	4.76111e+07
P01805|HVR01_RAT	1	1	59.8	0.0736971	0.326334	268.504	0.437548	Condition 1	Condition 2	P01805|HVR01_RAT	0	0	4169.51	7390.57	25705.8	0	499720	0	0	0	0	1999.91	0
Q9EQV8|CBPN_RAT	2	2	66.62	0.0743782	0.326964	5.14494	0.435646	Condition 1	Condition 2	Q9EQV8|CBPN_RAT	20798.2	6583.44	52646.7	209058	7288.08	60905.5	7744.07	10219.5	3433.35	3106.79	21871.5	9920	18744.3
Q4G075|ILEUA_RAT	3	3	275.7	0.0750067	0.326964	2.21381	0.433907	Condition 2	Condition 1	Q4G075|ILEUA_RAT	756849	720357	646116	1.17828e+06	280088	2.05246e+06	898602	4.56668e+06	1.52305e+06	3.45635e+06	2.46426e+06	743087	695681
Q1WIM3|CADM3_RAT	3	2	215.64	0.0754887	0.326964	2.33937	0.432584	Condition 2	Condition 1	Q1WIM3|CADM3_RAT	1.50527e+06	746455	744748	961473	433090	1.09881e+06	439339	1.25993e+06	1.71828e+06	1.37061e+06	914141	451998	2.88961e+06
P14141|CAH3_RAT	24	23	2640.56	0.0763482	0.326964	3.53106	0.430244	Condition 1	Condition 2	P14141|CAH3_RAT	1.49309e+09	2.50078e+08	1.14193e+08	1.45684e+09	1.45657e+08	1.3536e+09	2.10654e+08	2.84374e+08	1.15574e+08	5.77173e+08	1.86371e+08	5.98479e+07	4.3949e+07
P04762|CATA_RAT	8	8	395.04	0.0765938	0.326964	1.36188	0.429581	Condition 1	Condition 2	P04762|CATA_RAT	848536	1.61579e+06	6.54043e+06	477989	1.753e+06	1.97626e+06	3.10214e+06	126194	9.76711e+06	216311	284933	453491	392663
P05197|EF2_RAT	3	2	78.27	0.0770267	0.326964	4.35988	0.428416	Condition 1	Condition 2	P05197|EF2_RAT	3.72799e+07	1.30238e+07	4.27328e+06	1.42402e+08	9.03994e+06	4.91817e+07	6.43638e+06	7.92178e+06	3.99022e+06	1.4895e+07	2.32604e+07	2.18298e+06	3.6037e+06
Q6AXS4|RENR_RAT	1	1	18.7	0.078021	0.328031	27.1871	0.425766	Condition 1	Condition 2	Q6AXS4|RENR_RAT	0	67.8592	3700.33	140186	46518.9	6322.43	17681	0	1644.46	0	0	0	3744.22
P13852|PRIO_RAT	1	1	62.75	0.0783441	0.328031	4.31143	0.424913	Condition 1	Condition 2	P13852|PRIO_RAT	357540	141777	132866	1.90828e+06	156401	1.48202e+06	127232	294546	2337.45	226832	230974	73231	654.464
P02767|TTHY_RAT	5	5	448.61	0.0805662	0.335056	1.38561	0.419138	Condition 2	Condition 1	P02767|TTHY_RAT	1.64137e+07	2.12966e+07	2.1598e+07	1.71127e+07	9.04286e+06	2.36105e+07	1.3571e+07	2.94281e+07	1.84221e+07	3.03845e+07	3.5869e+07	2.16481e+07	1.59246e+07
P97675|ENPP3_RAT	2	2	75.01	0.0818162	0.335404	2.6396	0.41596	Condition 2	Condition 1	P97675|ENPP3_RAT	11423	8255.37	7816.98	27919.7	48439.2	154087	4997.69	66931.1	291200	97897.9	149248	17326.4	59913.6
H1UBN0|CPNE7_RAT	1	1	33.84	0.0826335	0.335404	2.12407	0.413909	Condition 2	Condition 1	H1UBN0|CPNE7_RAT	35903.8	33823.6	17440.5	0	0	23112.8	0	19973.9	86563.3	33597.6	958.03	7462.15	35261.4
Q10743|ADA10_RAT	1	1	34.39	0.0829878	0.335404	3.12516	0.413027	Condition 1	Condition 2	Q10743|ADA10_RAT	3.79485e+06	9.7871e+06	3.49427e+07	3.23229e+06	3.26772e+06	2.4005e+06	1.48671e+07	4.00549e+06	1.04208e+06	2.17929e+06	3.11169e+06	943012	6.233e+06
Q63041|A1M_RAT	62	60	5333.56	0.0831051	0.335404	1.83419	0.412735	Condition 1	Condition 2	Q63041|A1M_RAT	8.58772e+07	1.23157e+08	2.19773e+08	4.44303e+08	1.88705e+08	2.83431e+08	8.73234e+07	1.19245e+08	1.20687e+08	1.06478e+08	1.01136e+08	9.5815e+07	8.51527e+07
Q9JI85|NUCB2_RAT	1	1	40.16	0.0836558	0.335404	1.29017	0.411373	Condition 1	Condition 2	Q9JI85|NUCB2_RAT	821298	874119	727865	735814	797522	888106	1.10077e+06	377717	1.06115e+06	457075	1.22064e+06	582679	421043
P09606|GLNA_RAT	7	7	277.88	0.0839195	0.335404	2.19139	0.410724	Condition 1	Condition 2	P09606|GLNA_RAT	616209	342802	1.12286e+06	296638	1.08783e+06	2.14199e+06	1.90023e+06	551301	1.08464e+06	532682	215164	218622	386343
P19218|GP2_RAT	6	6	413.71	0.0853439	0.338897	3.21856	0.407255	Condition 1	Condition 2	P19218|GP2_RAT	2.20138e+06	1.47015e+07	1.86085e+07	1.25255e+06	2.49744e+06	1.06302e+06	8.59414e+06	588389	5.93697e+06	627240	769413	1.45098e+06	5.26313e+06
P17559|UTER_RAT	3	3	244.64	0.0880473	0.34367	3.26341	0.400832	Condition 2	Condition 1	P17559|UTER_RAT	2.72323e+07	1.90528e+06	4.80253e+06	9.20068e+06	957293	1.80251e+07	1.79946e+06	6.37899e+07	5.44289e+06	3.75087e+07	3.14675e+07	3.80702e+06	4.79072e+06
Q7TSW6|STIMA_RAT	1	1	21.83	0.0885271	0.34367	2.09484	0.399713	Condition 1	Condition 2	Q7TSW6|STIMA_RAT	337907	507294	287701	53060.5	307755	160715	284421	184569	279669	193169	23391.2	3481.42	37167.8
P62250|RS16_RAT	1	1	52.01	0.0886966	0.34367	17.393	0.39932	Condition 1	Condition 2	P62250|RS16_RAT	12422	0	0	6827.22	0	49864.9	8443.44	0	0	0	4459.12	0	0
Q6MG71|CTL4_RAT	4	4	280.51	0.0890521	0.34367	1.56699	0.398497	Condition 2	Condition 1	Q6MG71|CTL4_RAT	2.24739e+06	683950	1.24371e+06	875672	2.1581e+06	1.6328e+06	558386	1.15078e+06	3.40098e+06	2.16789e+06	1.4268e+06	1.19116e+06	2.88315e+06
Q07523|HAOX2_RAT	10	10	747.62	0.0893377	0.34367	1.53906	0.397838	Condition 1	Condition 2	Q07523|HAOX2_RAT	5.20736e+06	9.25699e+06	3.7541e+07	1.8801e+06	6.80707e+06	8.55661e+06	1.18531e+07	1.03857e+06	4.04329e+07	1.28842e+06	1.35619e+06	1.25369e+06	1.88558e+06
P16391|HA12_RAT	10	7	506.95	0.0916698	0.35045	2.31498	0.392541	Condition 1	Condition 2	P16391|HA12_RAT	4.71118e+07	3.14999e+07	3.7993e+07	6.62659e+07	4.79097e+06	1.72976e+07	2.70555e+07	4.20038e+06	1.09541e+07	1.8862e+07	1.57961e+07	1.7505e+07	1.11859e+07
P08934|KNG1_RAT	9	7	487.02	0.0924215	0.351143	2.03351	0.390864	Condition 1	Condition 2	P08934|KNG1_RAT	4.46134e+06	5.60909e+06	3.98531e+06	1.02579e+07	2.75594e+06	8.29087e+06	2.13889e+07	6.51742e+06	2.27104e+06	3.66852e+06	8.33945e+06	790700	1.81512e+06
P80067|CATC_RAT	12	11	1015.68	0.0937717	0.354088	1.84886	0.387887	Condition 2	Condition 1	P80067|CATC_RAT	6.14605e+06	1.37856e+07	3.18328e+07	9.46764e+06	1.85355e+07	7.81693e+06	1.70577e+07	2.97343e+07	1.96836e+07	2.00336e+07	1.67711e+07	9.20618e+06	2.88078e+07
Q9R1U7|S22A8_RAT	1	1	19.23	0.0961255	0.359895	151.03	0.382804	Condition 2	Condition 1	Q9R1U7|S22A8_RAT	47.0355	563.191	421.989	522.068	0	153.597	0	13593	53706.2	145066	42858	0	19.685
P35745|ACYP2_RAT	5	5	374	0.096981	0.359895	1.78425	0.380989	Condition 1	Condition 2	P35745|ACYP2_RAT	2.94161e+07	5.2801e+07	2.05502e+07	2.96218e+07	8.58098e+06	2.49158e+07	1.57179e+07	3.16716e+07	1.60578e+07	2.67487e+07	1.59766e+06	5.54513e+06	9.22086e+06
Q5FVF9|BTD_RAT	6	6	365.6	0.0975438	0.359895	1.28557	0.379805	Condition 1	Condition 2	Q5FVF9|BTD_RAT	2.78717e+06	3.85869e+06	5.36869e+06	3.75943e+06	3.18228e+06	2.80653e+06	3.67106e+06	2.78224e+06	2.86862e+06	3.39017e+06	1.61839e+06	2.03713e+06	4.64314e+06
Q810F4|FAM3C_RAT	2	2	55.18	0.0980674	0.359895	4.68572	0.378709	Condition 2	Condition 1	Q810F4|FAM3C_RAT	19127.4	22645.5	16777.8	76874.4	14972.1	149968	55759.7	571101	76332.1	380209	465175	17817.8	15005.3
Q9ESS6|BCAM_RAT	4	4	209.15	0.0988621	0.359895	3.0697	0.377058	Condition 1	Condition 2	Q9ESS6|BCAM_RAT	190944	114385	54636.8	1.79511e+06	433724	1.53258e+06	1.19708e+06	447523	979277	70513.1	30507.4	93649.5	23805.6
Q2TL32|UBR4_RAT	2	2	60.63	0.0988981	0.359895	34.7852	0.376984	Condition 2	Condition 1	Q2TL32|UBR4_RAT	0	0	0	0	0	0	5848.45	13196.3	40817.7	148717	0	708.079	0
P02783|SVS4_RAT	2	2	287.34	0.0994027	0.359895	3.164	0.375943	Condition 1	Condition 2	P02783|SVS4_RAT	1.424e+08	1.01685e+09	1.51383e+08	6.59216e+07	4.88481e+07	1.51853e+08	1.50259e+08	7.08113e+07	6.00595e+07	7.80817e+07	1.18276e+08	6.25123e+07	6.47472e+07
P56574|IDHP_RAT	2	1	90.43	0.105293	0.375746	2.60193	0.364203	Condition 2	Condition 1	P56574|IDHP_RAT	14929	111722	598269	47593.6	617737	620135	437612	420990	3.26927e+06	561021	836687	664131	476661
Q9EPB1|DPP2_RAT	11	11	1077.38	0.10644	0.375746	1.52757	0.361998	Condition 2	Condition 1	Q9EPB1|DPP2_RAT	2.69483e+07	7.56235e+07	1.28181e+08	3.17469e+07	2.72499e+07	2.42986e+07	7.83335e+07	1.24279e+08	5.73512e+07	7.20495e+07	4.99168e+07	6.34146e+07	6.43049e+07
Q6AYZ1|TBA1C_RAT;P68370|TBA1A_RAT;Q68FR8|TBA3_RAT;Q6AY56|TBA8_RAT	5	1	177.55	0.106666	0.375746	2.20737	0.361567	Condition 1	Condition 2	Q6AYZ1|TBA1C_RAT	454271	130405	918135	759733	581387	2.01854e+06	579205	350259	577584	159857	584594	81568.9	208530
P00884|ALDOB_RAT	7	7	520.09	0.1075	0.375746	2.16011	0.359984	Condition 2	Condition 1	P00884|ALDOB_RAT	1.95641e+06	862441	2.50595e+06	2.55829e+06	1.86635e+06	5.21475e+06	2.105e+06	3.68685e+06	5.57752e+06	7.73149e+06	1.35896e+07	2.89998e+06	1.44008e+06
P63025|VAMP3_RAT	1	1	25.45	0.107508	0.375746	6.07558	0.35997	Condition 2	Condition 1	P63025|VAMP3_RAT	13068.6	79806	3339.87	22569.3	10904.9	120868	0	40483.7	58041.6	133177	855483	381759	43114.8
P04636|MDHM_RAT	6	6	255.22	0.108256	0.375746	1.73134	0.358561	Condition 1	Condition 2	P04636|MDHM_RAT	693584	824694	3.93164e+06	832245	1.65022e+06	2.21715e+06	2.3292e+06	566895	2.72264e+06	445611	668410	2.10324e+06	386832
P02650|APOE_RAT	10	9	609.2	0.108326	0.375746	2.49407	0.35843	Condition 1	Condition 2	P02650|APOE_RAT	5.69089e+06	5.09278e+06	4.32311e+06	4.23217e+07	1.71528e+07	2.79275e+07	1.02752e+07	7.20787e+06	9.65288e+06	8.39378e+06	8.64214e+06	3.76349e+06	3.02401e+06
Q00657|CSPG4_RAT	5	5	253.36	0.109699	0.375746	2.09949	0.355875	Condition 1	Condition 2	Q00657|CSPG4_RAT	571266	432872	2.46153e+06	544190	375211	378699	278649	399101	134538	436326	276862	242782	133656
P29598|UROK_RAT	9	8	816.77	0.109883	0.375746	1.29627	0.355536	Condition 1	Condition 2	P29598|UROK_RAT	1.65964e+07	2.13868e+07	1.95361e+07	1.36854e+07	1.10618e+07	2.23972e+07	1.891e+07	1.25593e+07	1.3167e+07	1.44443e+07	1.67865e+07	6.48005e+06	1.38793e+07
P14730|WFD18_RAT	1	1	47.78	0.109886	0.375746	4.2988	0.355531	Condition 2	Condition 1	P14730|WFD18_RAT	36248.1	18982.4	41355.4	62707.9	2648.91	34.1883	6577.59	35119.9	30123.7	53618.9	350963	59298.6	3909.76
Q7TQ94|NIT1_RAT	4	4	138.06	0.111299	0.378478	2.12464	0.352941	Condition 1	Condition 2	Q7TQ94|NIT1_RAT	163551	342339	827959	63307.6	151911	313665	552959	111387	480231	153251	218249	56398.6	47340.2
P00714|LALBA_RAT	4	4	310.99	0.112833	0.379096	2.81199	0.350173	Condition 2	Condition 1	P00714|LALBA_RAT	1.69003e+07	3.62973e+07	1.13194e+07	2.63438e+06	6.73979e+06	1.90621e+07	1.01995e+07	5.29993e+07	9.88191e+06	8.78292e+07	5.20016e+07	3.50284e+07	3.54187e+06
Q4FZV0|MANBA_RAT	12	12	752.96	0.112898	0.379096	2.57392	0.350056	Condition 2	Condition 1	Q4FZV0|MANBA_RAT	1.26872e+06	2.12314e+06	1.20442e+07	2.25743e+06	4.19186e+06	2.79974e+06	4.9904e+06	1.08192e+07	7.8238e+06	7.40889e+06	4.66798e+06	1.5924e+06	5.55775e+06
P14942|GSTA4_RAT	1	1	38.4	0.113329	0.379096	3.96012	0.349286	Condition 2	Condition 1	P14942|GSTA4_RAT	0	36509.2	7585.53	3316.62	8333.49	1072.93	70162.6	65283.4	156788	176129	78867.3	4335.53	14723.7
Q62745|CD81_RAT	1	1	45.9	0.115333	0.37984	1.60889	0.345746	Condition 2	Condition 1	Q62745|CD81_RAT	311728	108860	191471	272117	198225	192881	87179.1	296225	569519	501532	295195	171387	143826
P22006|SVS2_RAT	31	28	1991.8	0.115511	0.37984	2.3513	0.345436	Condition 1	Condition 2	P22006|SVS2_RAT	3.15105e+07	7.44645e+08	7.84405e+07	1.54877e+08	2.871e+08	2.14477e+07	1.32135e+08	1.4875e+07	4.26582e+07	3.91022e+07	3.46666e+07	2.20298e+07	4.51223e+08
P04638|APOA2_RAT	1	1	67.58	0.115735	0.37984	3.34246	0.345045	Condition 1	Condition 2	P04638|APOA2_RAT	362136	89277.4	159582	1.72193e+06	125975	1.05896e+06	85709.2	32174	74881.2	130277	514474	110266	200216
P45592|COF1_RAT	2	2	159.88	0.116557	0.37984	1.24403	0.343618	Condition 2	Condition 1	P45592|COF1_RAT	762071	677908	465656	758342	1.03937e+06	765768	337429	947519	892794	866043	795505	599752	1.00411e+06
P11517|HBB2_RAT	12	2	988.9	0.116637	0.37984	3.89148	0.34348	Condition 1	Condition 2	P11517|HBB2_RAT	1.5567e+07	3.00227e+07	6.93446e+07	3.62092e+08	1.53905e+07	1.78951e+08	2.87799e+07	1.34555e+07	2.12943e+07	4.53208e+07	5.82247e+07	1.67087e+07	1.37338e+07
Q5I0D7|PEPD_RAT	1	1	32.71	0.117846	0.381759	2.59256	0.341403	Condition 2	Condition 1	Q5I0D7|PEPD_RAT	81898.1	26934.3	105380	2679.75	3881.29	14876.1	22649	77547	33845.2	160423	142465	5315.14	195092
P02091|HBB1_RAT	14	4	1101.91	0.118481	0.381805	3.60014	0.340322	Condition 1	Condition 2	P02091|HBB1_RAT	2.38435e+07	3.97292e+07	8.96625e+07	4.73958e+08	2.35956e+07	2.48867e+08	4.91164e+07	2.18893e+07	4.39866e+07	6.15275e+07	7.73019e+07	1.97394e+07	2.22616e+07
Q09030|TFF2_RAT	2	2	130.64	0.119289	0.382016	2.90476	0.338955	Condition 1	Condition 2	Q09030|TFF2_RAT	340666	1.01534e+06	744755	4.57042e+06	3.60225e+06	7.5723e+06	4.50603e+06	649196	1.46734e+06	964720	663057	3.08501e+06	338035
Q63008|SC5A5_RAT	1	1	106.41	0.119788	0.382016	4.81473	0.338117	Condition 2	Condition 1	Q63008|SC5A5_RAT	96506.1	63722.8	123394	68159.7	25227.8	243140	33451.8	416868	1.05111e+06	518203	645978	5544.4	202266
Q6P9T8|TBB4B_RAT;Q4QRB4|TBB3_RAT;P85108|TBB2A_RAT	6	2	296.95	0.120557	0.382487	1.93975	0.336832	Condition 1	Condition 2	Q6P9T8|TBB4B_RAT	580347	304888	931472	722262	340999	2.28615e+06	491775	459594	657823	213447	531760	289209	297946
Q63083|NUCB1_RAT	3	3	142.02	0.121343	0.383007	1.81121	0.335528	Condition 1	Condition 2	Q63083|NUCB1_RAT	164039	909461	770006	1.21359e+06	508084	1.21004e+06	470832	181174	265349	225297	66502.7	752577	851908
P05964|S10A6_RAT	1	1	34.04	0.121969	0.383019	11.1093	0.334496	Condition 1	Condition 2	P05964|S10A6_RAT	28586.9	105546	38854.3	1.57726e+06	267359	2.41669e+06	20941.3	120335	26499.1	66366.9	31391.8	2678.13	53437.3
P05544|SPA3L_RAT;P09005|SPI21_RAT	28	16	2947.81	0.124653	0.387604	1.33084	0.330138	Condition 1	Condition 2	P05544|SPA3L_RAT	5.97589e+08	7.27373e+08	8.69276e+08	5.53474e+08	2.90049e+08	4.12711e+08	5.55088e+08	4.55469e+08	5.05152e+08	4.47701e+08	3.56489e+08	4.58514e+08	4.31691e+08
Q05820|LYSC2_RAT	3	1	91.07	0.125068	0.387604	1.32945	0.329475	Condition 1	Condition 2	Q05820|LYSC2_RAT	2.1059e+06	1.9967e+06	1.07394e+06	1.38492e+06	1.14366e+06	1.09844e+06	1.48644e+06	1.07238e+06	686846	705373	1.54353e+06	312812	539115
Q9R0T4|CADH1_RAT	24	24	2237.5	0.125637	0.387604	1.42258	0.328568	Condition 1	Condition 2	Q9R0T4|CADH1_RAT	3.19484e+08	4.80533e+08	3.03708e+08	1.96853e+08	1.50565e+08	1.60156e+08	2.56291e+08	1.72537e+08	1.27046e+08	2.12021e+08	1.33263e+08	1.92908e+08	2.33511e+08
D3ZW55|ITPA_RAT	1	1	26.75	0.126256	0.387604	2.0549	0.327587	Condition 2	Condition 1	D3ZW55|ITPA_RAT	68268.3	16130.7	12116.9	2027.77	36316.9	100221	13037.6	71410.9	128029	61027.3	171721	35596.6	12414.2
P11598|PDIA3_RAT	1	1	31.29	0.126776	0.387604	1.56523	0.326767	Condition 2	Condition 1	P11598|PDIA3_RAT	56501.5	41973.8	95154.8	2982.85	30804.9	645.722	142954	105392	100957	80571.2	79957.5	86133.9	22822.3
P38652|PGM1_RAT	2	2	115.02	0.127208	0.387604	9.26832	0.326088	Condition 1	Condition 2	P38652|PGM1_RAT	6449.33	3443.39	37820.6	6430.78	26537.6	381558	8206.58	5573.2	3547.57	7491.63	4112.4	16639.8	11744.2
P19112|F16P1_RAT	9	9	655.69	0.127903	0.387804	1.53093	0.325002	Condition 2	Condition 1	P19112|F16P1_RAT	3.83178e+06	2.45326e+06	8.98619e+06	1.77412e+06	1.65846e+06	3.35235e+06	3.034e+06	2.59694e+06	1.20269e+07	5.98473e+06	5.96055e+06	4.63035e+06	3.34358e+06
Q63514|C4BPA_RAT	2	2	86.11	0.128754	0.388471	2.01256	0.323681	Condition 1	Condition 2	Q63514|C4BPA_RAT	913196	377028	575022	2.96671e+06	441662	1.16286e+06	445966	1.1111e+06	148550	577206	534008	441802	220292
Q6Q0N1|CNDP2_RAT	8	7	430.23	0.130327	0.389863	4.71933	0.321266	Condition 2	Condition 1	Q6Q0N1|CNDP2_RAT	3.05561e+07	8.06978e+06	4.39197e+07	6.74034e+06	5.91521e+06	9.87371e+06	9.09996e+06	5.93059e+06	1.93401e+07	1.35807e+08	7.53416e+07	7.18125e+06	2.12203e+07
P07174|TNR16_RAT	1	1	46.88	0.130834	0.389863	1.80356	0.320495	Condition 2	Condition 1	P07174|TNR16_RAT	0	0	0	0	7023.21	0	55877	50521.5	18533.9	15062.7	22101.8	0	7224.29
P51647|AL1A1_RAT	2	2	85.07	0.131116	0.389863	3.17519	0.320067	Condition 2	Condition 1	P51647|AL1A1_RAT	47125.4	8195.03	52227.7	19824.6	42751.7	102849	37374.2	81840.8	373259	339801	77862.4	18724	25760.7
Q6P9V9|TBA1B_RAT;Q5XIF6|TBA4A_RAT	5	1	154.84	0.136435	0.401451	2.06005	0.312192	Condition 1	Condition 2	Q6P9V9|TBA1B_RAT	234823	154603	615578	531405	430236	1.56346e+06	246744	267959	368172	153604	415165	95393.5	145183
O08837|CDC5L_RAT	1	1	17.58	0.136638	0.401451	1.62136	0.3119	Condition 1	Condition 2	O08837|CDC5L_RAT	1.2107e+07	2.52356e+07	4.61074e+07	5.08105e+07	2.21553e+07	8.67009e+07	8.87447e+07	6.92324e+07	2.28471e+07	1.7087e+07	2.205e+06	5.84697e+06	7.51919e+06
Q6GMN2|BAIP2_RAT	5	5	201.03	0.13697	0.401451	1.75977	0.31142	Condition 2	Condition 1	Q6GMN2|BAIP2_RAT	354243	96133.2	144574	471468	1.29024e+06	177620	111497	201785	1.08377e+06	423841	1.39583e+06	183938	503545
P69897|TBB5_RAT	5	1	227.27	0.142246	0.408121	1.93133	0.303984	Condition 1	Condition 2	P69897|TBB5_RAT	559683	203284	873890	594103	259116	1.76093e+06	486128	381212	525250	139639	429929	295363	232544
O89117|DEFB1_RAT	2	2	106.56	0.142298	0.408121	2.14582	0.303912	Condition 1	Condition 2	O89117|DEFB1_RAT	277659	2.55083e+06	928501	3.64596e+06	1.77949e+06	1.96056e+06	3.34173e+06	661314	1.26834e+06	1.58844e+06	1.06008e+06	567786	413773
Q9JID2|GNA11_RAT	1	1	30.23	0.142333	0.408121	39.9389	0.303863	Condition 1	Condition 2	Q9JID2|GNA11_RAT	2190.5	0.223742	13498.3	1.31291e+06	112516	577693	2641	0.194288	1237.73	31087.6	14431.5	0	3854.78
Q6P7A9|LYAG_RAT	17	17	1060.31	0.143142	0.408121	1.53552	0.302753	Condition 2	Condition 1	Q6P7A9|LYAG_RAT	1.43464e+07	1.44743e+07	5.38217e+07	1.43954e+07	6.46546e+06	8.04435e+06	2.71246e+07	2.53855e+07	2.25439e+07	2.05649e+07	1.46657e+07	2.66231e+07	2.46691e+07
O35763|MOES_RAT	17	9	1059.77	0.144504	0.408121	1.39111	0.300899	Condition 2	Condition 1	O35763|MOES_RAT	2.43438e+07	1.94551e+07	3.01982e+07	1.60599e+07	1.36865e+07	1.89351e+07	1.26804e+07	1.9954e+07	4.80699e+07	3.59037e+07	2.58026e+07	1.47245e+07	2.51766e+07
Q4G055|RNPC3_RAT	1	1	14.95	0.144551	0.408121	1.91795	0.300835	Condition 2	Condition 1	Q4G055|RNPC3_RAT	376612	70740.7	143763	158289	293113	158105	64912.5	137067	886625	98583.6	187006	304596	363860
P85971|6PGL_RAT	8	8	791.61	0.144689	0.408121	1.45795	0.300647	Condition 1	Condition 2	P85971|6PGL_RAT	2.77714e+07	3.64273e+07	4.76118e+07	3.78279e+07	1.22307e+07	5.51887e+07	3.06664e+07	1.85153e+07	5.73389e+07	2.08941e+07	3.34079e+07	1.51369e+07	1.04641e+07
P00763|TRY2_RAT	1	1	72.16	0.145044	0.408121	1.38043	0.300168	Condition 2	Condition 1	P00763|TRY2_RAT	380298	507858	824537	409054	733053	370635	761606	901306	914483	837236	293975	881733	798327
P18292|THRB_RAT	17	16	1065.18	0.145213	0.408121	1.22505	0.29994	Condition 1	Condition 2	P18292|THRB_RAT	1.01597e+08	1.23094e+08	1.61455e+08	1.07292e+08	7.19239e+07	8.99388e+07	1.20314e+08	1.06485e+08	8.02742e+07	8.29298e+07	6.47477e+07	1.17766e+08	9.99299e+07
Q568Z6|IST1_RAT	1	1	26.76	0.147659	0.410762	Infinity	0.29668	Condition 2	Condition 1	Q568Z6|IST1_RAT	0	0	0	0	0	0	0	8287.5	17679.4	0	0	0	0
Q91XN4|BAMBI_RAT	1	1	83.77	0.148024	0.410762	1.58485	0.296199	Condition 2	Condition 1	Q91XN4|BAMBI_RAT	179665	792361	825961	728827	274691	1.51595e+06	814861	1.86975e+06	390825	1.46087e+06	1.70892e+06	814729	732950
P14630|APOM_RAT	2	2	243.89	0.149057	0.410762	1.36558	0.294844	Condition 2	Condition 1	P14630|APOM_RAT	1.77052e+07	1.08955e+07	9.64769e+06	5.46494e+06	3.98392e+06	6.66319e+06	1.0954e+07	1.58621e+07	7.54242e+06	1.23984e+07	1.4037e+07	1.10186e+07	7.86416e+06
Q5FVR0|TIMD2_RAT	3	3	102.73	0.149276	0.410762	1.53483	0.294558	Condition 1	Condition 2	Q5FVR0|TIMD2_RAT	6.02173e+06	8.6694e+06	8.88895e+06	3.21469e+06	2.55247e+06	4.97912e+06	9.64311e+06	5.11186e+06	2.92637e+06	3.60002e+06	1.52487e+06	2.82899e+06	5.24961e+06
Q63454|MK04_RAT	1	1	13.92	0.150114	0.410762	Infinity	0.29347	Condition 2	Condition 1	Q63454|MK04_RAT	0	0	0	0	0	0	0	0	0	0	5019.38	0	0
P07871|THIKB_RAT	1	1	28.23	0.150157	0.410762	Infinity	0.293413	Condition 2	Condition 1	P07871|THIKB_RAT	0	0	0	0	0	0	0	0	18423.3	0	0	2485.21	0
Q811X6|CRYL1_RAT	2	2	149.46	0.15662	0.426544	3.32493	0.285253	Condition 2	Condition 1	Q811X6|CRYL1_RAT	37699.6	69818.1	41297.4	3407.45	4254.88	94886.4	26868.4	26156.2	565937	14451.5	132373	44322.7	40192.2
P55018|S12A3_RAT	1	1	56.89	0.16093	0.436352	2.10679	0.280029	Condition 2	Condition 1	P55018|S12A3_RAT	4020.29	4253.69	18616.1	0	2336.11	70373	2653.19	11554.7	102744	10944.1	24379.6	28131.7	35905.6
P06765|PLF4_RAT	2	2	78.64	0.162433	0.438495	422.333	0.278247	Condition 1	Condition 2	P06765|PLF4_RAT	461.204	0	1185.51	119579	3.76078	0	0	0	0	0	0	285.481	0
P20786|PGFRA_RAT	2	2	57.41	0.165453	0.442416	1.46898	0.274724	Condition 1	Condition 2	P20786|PGFRA_RAT	299438	261224	180827	139929	84563.7	279476	336008	245975	121581	301711	142.633	0	121111
Q07936|ANXA2_RAT	3	2	133.08	0.165579	0.442416	1.31041	0.274578	Condition 1	Condition 2	Q07936|ANXA2_RAT	1.11237e+06	1.54246e+06	907376	3.16528e+06	1.27565e+06	5.05681e+06	1.77039e+06	6.93267e+06	2.35187e+06	1.64671e+06	58595.1	0	221483
Q9Z339|GSTO1_RAT;Q6AXV9|GSTO2_RAT	4	4	251.96	0.166041	0.442416	1.93012	0.274046	Condition 1	Condition 2	Q9Z339|GSTO1_RAT	848331	417042	228247	1.0085e+06	178362	1.23158e+06	181375	218959	578876	254809	671943	267557	70439.2
P38406|GNAL_RAT	2	1	71.33	0.168109	0.445051	2.46716	0.271688	Condition 2	Condition 1	P38406|GNAL_RAT	28129	3335.7	130854	512687	893022	553802	128812	440516	1.68188e+06	780950	953252	17757.6	1.06911e+06
P02761|MUP_RAT	35	35	4027.47	0.16919	0.445051	1.31481	0.27047	Condition 1	Condition 2	P02761|MUP_RAT	1.70637e+10	1.59932e+10	2.82451e+10	1.28028e+10	9.44628e+09	1.4965e+10	1.5991e+10	2.43189e+10	4.39961e+09	1.53469e+10	9.46961e+09	2.16371e+10	5.95248e+09
Q4FZU2|K2C6A_RAT	2	1	82.78	0.169549	0.445051	2.34972	0.270067	Condition 1	Condition 2	Q4FZU2|K2C6A_RAT	131756	193108	35443.5	104703	379131	534572	14430.5	7537.14	87151.8	3341.43	17204.3	62052.9	260355
P62966|RABP1_RAT	1	1	25.9	0.169923	0.445051	4.16021	0.269649	Condition 1	Condition 2	P62966|RABP1_RAT	76174.8	68366.7	2823.7	25007.2	11292.5	268056	169349	15640.3	15248	42872.6	7226.54	55787.1	7543.18
P09811|PYGL_RAT	3	0	124.43	0.174199	0.454319	3.22391	0.264943	Condition 1	Condition 2	P09811|PYGL_RAT	379049	666365	1.00656e+06	1.97162e+06	1.6866e+06	7.45168e+06	150083	810256	347601	309913	1.7471e+06	397116	145313
P36374|KLK6_RAT;P36375|KLK10_RAT	18	14	1824.53	0.176145	0.456071	1.72244	0.262848	Condition 2	Condition 1	P36374|KLK6_RAT	2.20822e+08	8.56557e+07	1.36714e+08	2.82557e+08	5.31285e+08	3.6728e+08	3.60319e+08	4.00284e+08	1.01516e+09	4.33897e+08	1.43063e+08	1.90548e+08	5.45052e+08
P53534|PYGB_RAT	7	4	283.4	0.176353	0.456071	3.09649	0.262626	Condition 1	Condition 2	P53534|PYGB_RAT	438435	834503	1.04771e+06	2.12015e+06	1.71669e+06	8.13973e+06	167928	821002	375488	341548	2.07622e+06	427670	186090
P53792|SC5A2_RAT	4	4	142.83	0.177343	0.456712	2.5493	0.261572	Condition 2	Condition 1	P53792|SC5A2_RAT	1.07812e+06	874021	806102	620406	136939	256334	379463	725470	2.35054e+06	2.25693e+06	3.96449e+06	701454	356843
P06760|BGLR_RAT	12	12	534.08	0.179313	0.459033	1.19443	0.259497	Condition 2	Condition 1	P06760|BGLR_RAT	2.15052e+07	1.11327e+06	3.39359e+06	1.36281e+06	812960	1.47313e+06	2.68788e+06	8.29658e+06	6.31874e+06	9.38352e+06	4.91639e+06	2.47101e+06	1.36589e+06
Q7M0E3|DEST_RAT	1	1	41.18	0.179965	0.459033	1.35445	0.258816	Condition 2	Condition 1	Q7M0E3|DEST_RAT	102963	378945	35524.5	216561	145208	124366	13366.8	149008	316594	182800	147375	109014	150913
D3ZTE0|FA12_RAT	5	5	210.08	0.180482	0.459033	1.34758	0.258279	Condition 2	Condition 1	D3ZTE0|FA12_RAT	69063.9	128545	422417	3.22331e+06	660317	1.24907e+06	254949	2.29686e+06	852431	1.64242e+06	1.44341e+06	1.10649e+06	423387
Q920P0|DCXR_RAT	1	1	55.51	0.181265	0.459129	1.92879	0.257468	Condition 2	Condition 1	Q920P0|DCXR_RAT	0	1955.28	1597.22	5163.83	6799.65	3302.16	12191.9	0	47871.1	2787.4	9153.26	0	0
P08649|CO4_RAT	27	27	1929.41	0.182792	0.4611	1.56282	0.2559	Condition 1	Condition 2	P08649|CO4_RAT	7.28701e+07	3.25505e+07	2.17107e+07	8.89535e+07	2.65687e+07	1.42867e+08	3.58333e+07	2.98287e+07	1.78129e+07	3.30341e+07	1.33887e+08	1.42746e+07	1.18171e+07
P24594|IBP5_RAT	1	1	52.76	0.183629	0.46132	1.3236	0.255047	Condition 2	Condition 1	P24594|IBP5_RAT	1.0692e+06	1.3221e+06	2.05222e+06	826542	1.22375e+06	1.0175e+06	1.00868e+06	1.63997e+06	1.48974e+06	1.09033e+06	788940	2.45228e+06	1.64759e+06
Q9ES87|PRSS8_RAT	3	3	118.24	0.186206	0.465244	2.35099	0.252451	Condition 1	Condition 2	Q9ES87|PRSS8_RAT	34868.2	113179	70858.3	604771	479152	409251	248215	111413	28664.8	158357	253081	139361	12299.4
O08557|DDAH1_RAT	2	2	210.92	0.186764	0.465244	1.92551	0.251894	Condition 2	Condition 1	O08557|DDAH1_RAT	127533	194605	355600	139005	32613.6	277746	300742	315619	939072	479427	549124	151945	87725.2
Q63257|IL4RA_RAT	3	3	252.86	0.187459	0.465244	1.34702	0.251205	Condition 1	Condition 2	Q63257|IL4RA_RAT	3.13784e+07	3.69363e+07	3.86753e+07	1.55154e+07	1.5767e+07	2.17334e+07	2.42197e+07	2.32347e+07	1.58168e+07	2.28455e+07	7.08827e+06	1.12136e+07	2.62638e+07
P55016|S12A1_RAT	2	2	53.22	0.189508	0.46844	2.81871	0.249189	Condition 2	Condition 1	P55016|S12A1_RAT	89977.5	55821.9	43856.8	84875.6	48522.5	232044	60873	97007.9	32208.1	244782	924812	279330	82715.4
Q62812|MYH9_RAT	1	1	26.61	0.190273	0.468451	1.81932	0.248443	Condition 1	Condition 2	Q62812|MYH9_RAT	1.13348e+06	944748	171663	267894	226881	282372	723217	468674	158355	488101	289562	455839	64709
Q6P6T1|C1S_RAT	1	1	78.46	0.195377	0.478222	2.21311	0.243561	Condition 2	Condition 1	Q6P6T1|C1S_RAT	24559.1	71081.3	51882.3	16700.9	737.628	119255	37078.2	60333.3	55288.2	76032.3	89324.4	39968.5	15765
Q9QZK8|DNS2A_RAT	2	2	54.04	0.195946	0.478222	1.39184	0.243027	Condition 2	Condition 1	Q9QZK8|DNS2A_RAT	247855	81446.6	169780	191329	53743.3	174212	116425	247671	163861	358507	235703	124309	98218.9
Q63716|PRDX1_RAT;Q9Z0V5|PRDX4_RAT	6	6	231.65	0.196573	0.478222	1.5062	0.24244	Condition 1	Condition 2	Q63716|PRDX1_RAT	1.54419e+06	3.4833e+06	2.96216e+06	1.00843e+06	4.44754e+06	4.6429e+06	3.30585e+06	1.67697e+06	3.20523e+06	1.8897e+06	1.77247e+06	1.22474e+06	2.63953e+06
O70513|LG3BP_RAT	9	9	885.44	0.197565	0.478742	1.82389	0.241518	Condition 2	Condition 1	O70513|LG3BP_RAT	5.11819e+06	5.22895e+06	4.76006e+06	5.54239e+06	5.5367e+06	5.44848e+06	3.57125e+06	4.58748e+06	4.59985e+06	4.45129e+06	8.58215e+06	1.22393e+07	3.9648e+06
Q63768|CRK_RAT	1	1	44.88	0.20204	0.487668	1.54151	0.237424	Condition 1	Condition 2	Q63768|CRK_RAT	5.88241e+06	7.3002e+06	6.11557e+06	3.20175e+06	1.18085e+06	3.65855e+06	2.74354e+06	2.32854e+06	1.76695e+06	2.52847e+06	2.29082e+06	3.24293e+06	1.04491e+06
Q499T2|GILT_RAT	9	9	534.1	0.203995	0.490462	1.30778	0.235672	Condition 2	Condition 1	Q499T2|GILT_RAT	4.46404e+06	6.03787e+06	7.35208e+06	4.42724e+06	7.22248e+06	2.59535e+06	4.99564e+06	1.02182e+07	7.47035e+06	5.74702e+06	3.75316e+06	4.45075e+06	7.68507e+06
P05179|CP2C7_RAT	1	1	17.5	0.206077	0.492878	60.7782	0.233829	Condition 2	Condition 1	P05179|CP2C7_RAT	5769.76	3393.22	14500	0	4131.44	1213.8	1478.81	7248.76	464.259	4667.57	54699.1	1.78182e+06	2164.72
Q6DGG1|ABHEB_RAT	9	9	875.01	0.206601	0.492878	1.68329	0.233368	Condition 1	Condition 2	Q6DGG1|ABHEB_RAT	2.66447e+07	2.91281e+07	2.395e+07	2.27646e+07	1.91517e+07	1.2075e+08	2.31746e+07	3.11986e+07	3.29961e+07	4.12148e+07	1.66865e+07	8.92956e+06	1.39378e+07
Q00495|CSF1R_RAT	1	1	19.46	0.207416	0.492911	2.17058	0.232656	Condition 1	Condition 2	Q00495|CSF1R_RAT	65167.4	211290	188022	107560	22861.4	68916.9	56142.1	59728.2	15953.1	62656.6	20495.5	0	115788
Q9QZA2|PDC6I_RAT	4	4	125.68	0.2089	0.493706	1.49259	0.231367	Condition 1	Condition 2	Q9QZA2|PDC6I_RAT	535909	368956	374215	694931	470244	1.04992e+06	174438	354047	696161	249386	302464	365739	181023
P36376|KLK12_RAT	3	2	203.44	0.209499	0.493706	1.78762	0.23085	Condition 2	Condition 1	P36376|KLK12_RAT	8.83032e+07	4.72665e+07	9.45218e+07	1.8807e+08	3.68521e+08	2.4738e+08	2.29311e+08	2.53327e+08	7.81083e+08	2.74036e+08	8.8468e+07	9.83186e+07	2.92374e+08
Q4V885|COL12_RAT	8	8	417.94	0.210157	0.493706	2.36608	0.230285	Condition 2	Condition 1	Q4V885|COL12_RAT	1.23107e+06	827385	1.00393e+06	2.09152e+06	542578	5.56909e+06	4.08183e+06	8.20104e+06	1.39231e+06	9.08305e+06	9.01411e+06	634653	1.03037e+06
Q9JJ40|NHRF3_RAT	29	28	2409.05	0.212173	0.495147	1.35776	0.228566	Condition 2	Condition 1	Q9JJ40|NHRF3_RAT	3.90002e+07	8.09114e+07	8.45251e+07	8.16286e+07	5.59432e+07	5.63014e+07	6.97571e+07	7.91103e+07	1.21084e+08	1.21927e+08	1.37799e+08	4.51597e+07	5.11964e+07
P15978|HA11_RAT	7	4	443.02	0.212379	0.495147	1.76495	0.228391	Condition 1	Condition 2	P15978|HA11_RAT	7.1061e+07	4.89881e+07	2.82668e+07	6.94699e+07	8.03115e+06	2.34385e+07	2.65431e+07	9.99168e+06	2.97223e+07	2.98409e+07	3.01479e+07	2.20785e+07	9.01322e+06
P04812|SVS5_RAT	6	6	322.99	0.215316	0.500099	2.82746	0.225928	Condition 1	Condition 2	P04812|SVS5_RAT	666311	1.86236e+07	3.89434e+06	1.26974e+06	2.29305e+06	3.13152e+07	2.6463e+06	832560	797820	1.11706e+07	5.82103e+06	1.65415e+06	980791
Q6AYP5|CADM1_RAT	1	1	55.03	0.217721	0.503785	2.12442	0.223942	Condition 1	Condition 2	Q6AYP5|CADM1_RAT	98101.9	1.12035e+06	175153	194132	198059	31075.9	207856	66589.1	227475	55043.5	2575.85	289505	284019
Q63530|PTER_RAT	4	4	167.38	0.220247	0.505571	1.77305	0.221886	Condition 2	Condition 1	Q63530|PTER_RAT	135525	1.03644e+06	1.28367e+06	354660	962097	1.84084e+06	1.06706e+06	1.03639e+06	5.37364e+06	1.39175e+06	1.50313e+06	541256	855426
P10760|SAHH_RAT	5	5	216.91	0.220373	0.505571	1.41805	0.221784	Condition 1	Condition 2	P10760|SAHH_RAT	423862	364774	1.54424e+06	975410	1.82163e+06	1.45391e+06	1.08248e+06	747331	2.44277e+06	553163	574742	319553	467896
Q76HN1|HYAL1_RAT	1	1	23.7	0.220957	0.505571	1.4343	0.221314	Condition 1	Condition 2	Q76HN1|HYAL1_RAT	50095	117752	130465	70168.2	67852.6	58786.1	179113	73665.4	51032.4	115656	7160.77	39621.5	87564.3
P05545|SPA3K_RAT	22	11	2647.17	0.223621	0.50977	1.35187	0.219188	Condition 1	Condition 2	P05545|SPA3K_RAT	5.70932e+08	7.55569e+08	8.23048e+08	5.55192e+08	2.44073e+08	3.09038e+08	5.13123e+08	3.79045e+08	5.0133e+08	4.65966e+08	2.89181e+08	4.83719e+08	4.2042e+08
P18297|SPRE_RAT	1	1	58.25	0.224937	0.510036	17.596	0.218149	Condition 1	Condition 2	P18297|SPRE_RAT	0	30901.2	0	13328.6	25256.6	167515	0	0	0	0	6878.27	0	0
Q6B345|S10AB_RAT	1	1	23.22	0.225395	0.510036	2.71316	0.21779	Condition 1	Condition 2	Q6B345|S10AB_RAT	3212.26	18112.2	0	139127	16647.5	96530.1	23069.1	46644.5	3749.28	53325.3	5636.2	0	0
P04276|VTDB_RAT	40	40	4013.25	0.22835	0.514831	2.27589	0.215494	Condition 2	Condition 1	P04276|VTDB_RAT	7.76675e+07	3.14205e+07	6.20705e+07	1.39572e+08	3.245e+07	2.33588e+08	8.58407e+07	1.15653e+08	9.00862e+07	1.35861e+08	9.23304e+08	6.62304e+07	7.59176e+07
P62963|PROF1_RAT	8	8	513.23	0.229671	0.515921	1.87382	0.214479	Condition 2	Condition 1	P62963|PROF1_RAT	6.21816e+06	3.98161e+06	3.80522e+06	3.84874e+06	2.29858e+06	1.11027e+07	1.40596e+06	9.85094e+06	5.63693e+06	1.14104e+07	2.3609e+07	1.78449e+06	3.16756e+06
P00507|AATM_RAT	1	1	40.06	0.233946	0.523611	1.40939	0.21125	Condition 1	Condition 2	P00507|AATM_RAT	86645.6	31555.2	145226	25187.3	46316	142993	55759.9	15069.2	132501	17223.4	112624	17187.7	12239.1
P23785|GRN_RAT	9	9	466.42	0.240848	0.534664	1.67322	0.206195	Condition 2	Condition 1	P23785|GRN_RAT	1.83857e+06	1.14549e+07	2.103e+07	1.12948e+07	1.34523e+07	1.7887e+07	3.14743e+07	2.86753e+07	2.35665e+07	2.5329e+07	1.91405e+07	5.20999e+06	1.63986e+07
Q00238|ICAM1_RAT	3	2	128.79	0.241135	0.534664	1.2143	0.205989	Condition 1	Condition 2	Q00238|ICAM1_RAT	1.15999e+06	963294	656888	1.01945e+06	480003	1.61919e+06	762445	334466	509345	608178	2.38934e+06	686473	476578
Q4KLZ6|TKFC_RAT	1	1	83.28	0.241595	0.534664	1.66132	0.20566	Condition 2	Condition 1	Q4KLZ6|TKFC_RAT	52075.7	27446.4	157407	35269.8	37711.2	94617.6	36776.6	62715.3	333318	108853	71543.9	50750.9	64793.1
Q675A5|PAG15_RAT	2	2	54.36	0.242799	0.534664	8.64647	0.204801	Condition 2	Condition 1	Q675A5|PAG15_RAT	384.146	3627.23	18596.2	37386.2	7051.14	8050.28	19034.9	16394.8	113481	13413	2693.88	1214.52	147821
Q642A7|F151A_RAT	4	4	217.1	0.243227	0.534664	1.26428	0.204497	Condition 2	Condition 1	Q642A7|F151A_RAT	1.32515e+06	1.71936e+06	2.92499e+06	1.60599e+06	934940	1.90704e+06	1.54335e+06	2.67636e+06	2.86427e+06	2.09837e+06	1.92894e+06	1.02452e+06	1.68643e+06
P10252|CD48_RAT	5	5	427.2	0.244188	0.534864	1.35133	0.203818	Condition 1	Condition 2	P10252|CD48_RAT	8.50228e+06	1.01694e+07	1.44443e+07	5.92501e+06	4.02992e+06	5.13959e+06	1.00216e+07	6.58836e+06	4.22696e+06	7.46796e+06	2.8613e+06	8.40851e+06	6.39286e+06
Q01177|PLMN_RAT	46	45	3457.82	0.24933	0.544191	1.507	0.200241	Condition 2	Condition 1	Q01177|PLMN_RAT	1.28065e+08	1.24169e+08	1.0848e+08	1.97897e+08	7.30413e+07	2.09614e+08	1.28691e+08	2.47954e+08	3.59254e+08	2.959e+08	2.54845e+08	8.9179e+07	7.8874e+07
Q9ER34|ACON_RAT	1	1	27.27	0.252353	0.546278	8.11389	0.198183	Condition 1	Condition 2	Q9ER34|ACON_RAT	7612.01	0	13392.2	0	9602.93	80193.4	0	0	0	0	0	2895.98	10759.7
P70623|FABP4_RAT	5	5	302.19	0.252978	0.546278	1.7477	0.197762	Condition 2	Condition 1	P70623|FABP4_RAT	1.61986e+06	8.00411e+06	1.89006e+06	1.13255e+07	3.04184e+06	1.56294e+07	2.93752e+06	2.75035e+07	2.04524e+06	1.43564e+07	9.71994e+06	3.22253e+06	6.17645e+06
P14841|CYTC_RAT	6	6	555.52	0.253679	0.546278	1.42507	0.197292	Condition 1	Condition 2	P14841|CYTC_RAT	3.95407e+07	7.47111e+07	7.05907e+07	1.64194e+08	6.51485e+07	1.92394e+08	1.5518e+08	1.47578e+08	6.0449e+07	9.25267e+07	1.38174e+08	3.90418e+07	2.26545e+07
P04897|GNAI2_RAT;P10824|GNAI1_RAT	2	1	116.74	0.253836	0.546278	1.94216	0.197186	Condition 2	Condition 1	P04897|GNAI2_RAT	28129	3335.7	134508	832737	1.28063e+06	850316	224822	459791	2.07301e+06	918615	1.14636e+06	15425.8	1.07628e+06
P97603|NEO1_RAT	1	1	54.65	0.255606	0.54817	1.31072	0.196007	Condition 1	Condition 2	P97603|NEO1_RAT	136604	120965	114909	39582.8	74479.6	66352.7	91675.4	70961.7	121721	38243.3	29215.9	91412.4	66422
P04937|FINC_RAT	26	25	1686.01	0.259337	0.553043	1.24585	0.193556	Condition 1	Condition 2	P04937|FINC_RAT	3.15469e+07	4.00766e+07	2.39552e+07	3.00923e+07	1.58994e+07	2.6643e+07	1.61838e+07	2.82642e+07	1.10836e+07	2.12128e+07	8.96562e+06	3.4518e+07	1.42411e+07
P04692|TPM1_RAT	1	1	43.43	0.260295	0.553043	10.5031	0.192934	Condition 1	Condition 2	P04692|TPM1_RAT	0	15084.1	8045.97	157557	0	0	96497	0	15940	0	0	10450.6	0
P97615|THIOM_RAT	2	2	104.49	0.260574	0.553043	1.18538	0.192754	Condition 1	Condition 2	P97615|THIOM_RAT	552381	698050	899876	585952	534293	460662	830832	917054	501385	739597	326237	285917	747867
Q6IUU3|QSOX1_RAT	18	17	974.76	0.262367	0.553619	1.82497	0.1916	Condition 1	Condition 2	Q6IUU3|QSOX1_RAT	5.02093e+06	4.98781e+07	9.39118e+06	1.09529e+07	6.29815e+06	7.50557e+06	1.12712e+07	5.07587e+06	1.62946e+07	7.89863e+06	5.26567e+06	3.8861e+06	1.05935e+07
Q63355|MYO1C_RAT	1	1	59.86	0.262644	0.553619	1.47724	0.191423	Condition 2	Condition 1	Q63355|MYO1C_RAT	87954.7	4825.13	23391.3	11893.6	80677.2	71136	6869.59	28958.6	168699	86414.4	19931.3	21108.7	42709.2
Q711G3|IAH1_RAT	2	2	60.84	0.264501	0.555631	1.49531	0.190241	Condition 2	Condition 1	Q711G3|IAH1_RAT	133542	239672	311078	101749	66234.2	146319	84734	163223	526401	251504	72657.4	278042	126453
Q63474|DDR1_RAT	1	1	55.03	0.271046	0.562081	1.83007	0.186165	Condition 2	Condition 1	Q63474|DDR1_RAT	99691.5	97030	103876	94794.9	10976.1	45055.1	54299.7	226156	49586.4	163178	73300.5	28750.5	79129.5
P13432|SMR1_RAT	8	8	529.69	0.2727	0.562081	1.27419	0.185156	Condition 1	Condition 2	P13432|SMR1_RAT	2.53941e+07	1.16575e+07	2.73593e+08	1.28832e+08	9.70402e+07	1.2827e+07	3.11498e+07	9.10941e+06	3.45396e+08	5.31238e+07	3.74648e+06	3.98508e+06	2.64167e+07
O35509|RB11B_RAT	2	2	73.95	0.272969	0.562081	2.26977	0.184993	Condition 2	Condition 1	O35509|RB11B_RAT	167692	22441.6	21022.6	181404	10017.9	121677	7825.43	111432	658200	49141	150059	7501.42	159114
P04639|APOA1_RAT	14	13	871.62	0.274694	0.562081	3.1018	0.183951	Condition 1	Condition 2	P04639|APOA1_RAT	1.29061e+07	7.4422e+06	1.09411e+07	4.54486e+07	1.15583e+07	1.17537e+08	2.92238e+06	7.45607e+06	1.25653e+07	1.20182e+07	1.4872e+07	2.49673e+06	1.14183e+07
Q8CJ52|PROM2_RAT	2	1	78.13	0.275372	0.562081	4.12875	0.183545	Condition 2	Condition 1	Q8CJ52|PROM2_RAT	1.18356e+06	705726	3.35076e+06	371649	185731	194187	470115	1.21911e+06	956655	234362	236986	684083	1.23648e+07
Q6P767|PTTG_RAT	1	1	46.43	0.27556	0.562081	1.38548	0.183432	Condition 1	Condition 2	Q6P767|PTTG_RAT	51127	77878.1	158546	434699	219467	230576	39889.6	222189	69485.5	90118.2	909.219	17011.7	85632.6
B0BNA5|COTL1_RAT	4	4	159.98	0.276609	0.562081	2.26665	0.182805	Condition 2	Condition 1	B0BNA5|COTL1_RAT	3.49098e+06	922381	1.67827e+06	2.03521e+06	1.8123e+06	3.47721e+06	1.14114e+06	2.6614e+06	3.52375e+06	5.58436e+06	1.6819e+07	847637	1.31132e+06
P07151|B2MG_RAT	11	11	1005.92	0.277117	0.562081	1.8407	0.182503	Condition 1	Condition 2	P07151|B2MG_RAT	1.21363e+09	3.07742e+08	1.10486e+08	6.3941e+08	2.0196e+08	1.15245e+09	1.72052e+08	2.58505e+08	9.28857e+07	3.40157e+08	8.97494e+08	1.64313e+08	1.13716e+08
P12928|KPYR_RAT	4	4	189.25	0.27796	0.562081	1.02262	0.182003	Condition 1	Condition 2	P12928|KPYR_RAT	204924	163803	1.37574e+06	200385	410863	327763	209250	88336.8	1.97518e+06	139419	60537.5	75496	63006.3
P01015|ANGT_RAT	13	12	1397.17	0.278991	0.562081	2.46742	0.181395	Condition 2	Condition 1	P01015|ANGT_RAT	1.36758e+08	4.95029e+07	5.97723e+07	7.13709e+07	1.17314e+07	9.73112e+07	3.42462e+07	1.20448e+08	2.05294e+07	2.82391e+08	2.27579e+08	3.18955e+07	4.14323e+08
Q6IG12|K2C7_RAT	2	1	89.21	0.279156	0.562081	28.5151	0.181298	Condition 1	Condition 2	Q6IG12|K2C7_RAT	10002.9	2748.32	1118.07	170778	58963.7	598853	152.246	3707.3	4499.42	645.352	2100.66	1877.09	10464.8
Q02765|CATS_RAT	6	6	420.34	0.279341	0.562081	1.26039	0.181189	Condition 1	Condition 2	Q02765|CATS_RAT	1.03954e+07	1.35327e+07	1.14081e+07	1.20891e+07	5.61028e+06	1.95915e+07	9.84481e+06	1.10366e+07	4.02244e+06	1.46241e+07	1.30233e+07	1.03575e+07	3.32294e+06
P00787|CATB_RAT	13	11	1351.6	0.279723	0.562081	1.5126	0.180965	Condition 2	Condition 1	P00787|CATB_RAT	3.05417e+07	3.42303e+07	4.78179e+07	4.70176e+07	2.45466e+07	1.018e+08	5.73167e+07	1.01849e+08	3.33441e+07	1.08446e+08	1.31123e+08	4.23176e+07	2.38241e+07
Q9Z1N4|BPNT1_RAT	1	1	31.64	0.280357	0.562081	1.47213	0.180594	Condition 1	Condition 2	Q9Z1N4|BPNT1_RAT	2.93185e+06	1.41919e+06	2.51707e+06	1.12456e+06	1.61477e+06	1.29683e+06	7.26264e+06	2.33195e+06	1.77793e+06	977529	1.10355e+06	4.73447e+06	1.01393e+06
P50399|GDIB_RAT	9	5	494.9	0.283331	0.5662	1.5514	0.178869	Condition 2	Condition 1	P50399|GDIB_RAT	885552	314468	687032	687615	1.85497e+06	1.38426e+06	362026	1.14952e+06	3.1045e+06	1.17848e+06	2.04208e+06	318791	969381
Q6TMA8|ANGL4_RAT	1	1	64.71	0.285995	0.567007	1.95213	0.177344	Condition 2	Condition 1	Q6TMA8|ANGL4_RAT	11395.9	170700	89338	26467.1	5028.64	16221.6	48585.2	197881	25893.4	244314	132980	25971.9	8798.86
P61972|NTF2_RAT	10	9	920.64	0.286312	0.567007	1.30309	0.177164	Condition 1	Condition 2	P61972|NTF2_RAT	4.48066e+07	7.12567e+07	7.49958e+07	5.01474e+07	2.04985e+07	3.94366e+07	4.51182e+07	4.32023e+07	4.85728e+07	4.1902e+07	1.5042e+07	4.26879e+07	4.0734e+07
P45479|PPT1_RAT	3	3	136.92	0.286498	0.567007	1.30794	0.177058	Condition 2	Condition 1	P45479|PPT1_RAT	520915	577873	1.59356e+06	768557	743749	1.10498e+06	838894	1.3878e+06	816472	730948	681383	930139	2.36436e+06
Q05511|HEPS_RAT	1	1	23.33	0.291238	0.572149	3.48335	0.174402	Condition 2	Condition 1	Q05511|HEPS_RAT	1262.43	8360.67	8393.51	27447.6	5855.63	120508	44353.9	238612	116915	237255	114367	933.767	5269.46
Q99J86|ATRN_RAT	3	3	168.5	0.291716	0.572149	1.23167	0.174137	Condition 2	Condition 1	Q99J86|ATRN_RAT	159445	377537	287164	125156	80075.6	100420	609179	159838	539074	352164	239463	162120	399142
P98158|LRP2_RAT	67	66	4511.39	0.291885	0.572149	1.45834	0.174043	Condition 2	Condition 1	P98158|LRP2_RAT	5.05171e+07	3.5022e+07	6.9668e+07	4.71532e+07	5.82825e+07	5.94803e+07	5.83015e+07	8.5154e+07	1.0623e+08	5.0001e+07	1.68247e+08	5.99364e+07	2.89431e+07
Q63644|ROCK1_RAT	1	1	28.13	0.294212	0.574153	2.35436	0.172765	Condition 2	Condition 1	Q63644|ROCK1_RAT	22563.9	20702.2	8743.01	0	260626	7209.87	7481.84	25506.1	27534	7862.8	285717	409690	12084.4
P97546|NPTN_RAT	3	3	135.08	0.294774	0.574153	1.86146	0.172459	Condition 1	Condition 2	P97546|NPTN_RAT	437204	2.18975e+07	6.48514e+06	1.8416e+06	2.21458e+06	1.19279e+06	2.27977e+06	562138	410337	234636	457461	1.15777e+07	3.43291e+06
P10111|PPIA_RAT	8	8	728.99	0.298135	0.575632	2.05025	0.170642	Condition 2	Condition 1	P10111|PPIA_RAT	9.25184e+06	1.47018e+07	2.13425e+07	1.32703e+07	5.94351e+06	1.25169e+07	9.34902e+06	1.29526e+07	2.06377e+07	1.44963e+07	1.94381e+07	4.50839e+06	1.45186e+07
P62815|VATB2_RAT	3	3	98.21	0.298139	0.575632	2.76072	0.17064	Condition 1	Condition 2	P62815|VATB2_RAT	1.02015e+06	1.24686e+06	177055	1.04293e+07	197782	1.69092e+06	2.15423e+06	348398	977822	296673	632804	3.32957e+06	118504
P62982|RS27A_RAT	3	3	137.99	0.298339	0.575632	1.29954	0.170533	Condition 2	Condition 1	P62982|RS27A_RAT	1.76355e+06	4.39145e+06	6.09052e+06	4.4683e+06	4.21809e+06	6.55785e+06	3.10256e+06	4.8552e+06	5.69321e+06	6.00692e+06	1.08165e+07	5.62264e+06	4.23367e+06
P38918|ARK73_RAT	2	2	101.15	0.302243	0.578056	1.59695	0.168462	Condition 2	Condition 1	P38918|ARK73_RAT	269923	214467	293099	554316	848049	1.73263e+06	2.55458e+06	547807	5.16049e+06	617898	780704	1.77275e+06	680868
Q6MG60|DDAH2_RAT	4	4	328.73	0.302361	0.578056	2.01776	0.1684	Condition 1	Condition 2	Q6MG60|DDAH2_RAT	2.78503e+06	2.16117e+06	1.92033e+06	3.17917e+06	172963	1.37133e+06	436251	1.17434e+06	962422	1.12337e+06	1.1418e+06	307323	185090
P55314|CO8B_RAT	2	2	86.27	0.302412	0.578056	1.76413	0.168372	Condition 1	Condition 2	P55314|CO8B_RAT	20937.4	142900	115291	290318	6193.81	219501	60739.9	64754.5	0	76031.3	238476	70220.6	17855.6
P52303|AP1B1_RAT	2	2	92.08	0.30779	0.586348	2.06764	0.165583	Condition 2	Condition 1	P52303|AP1B1_RAT	9769.25	6245.25	8989.29	65843	6069.12	329676	24377.4	332438	104831	229153	106288	553.132	101647
P13221|AATC_RAT	4	4	289.45	0.308656	0.586348	3.46437	0.16514	Condition 1	Condition 2	P13221|AATC_RAT	281559	1.25182e+07	7.92535e+06	1.00493e+06	1.13262e+07	1.76128e+06	480218	670957	1.32169e+06	1.03024e+06	1.32049e+06	4.54215e+06	829013
P48199|CRP_RAT	4	4	379.31	0.314621	0.595842	1.2521	0.162139	Condition 1	Condition 2	P48199|CRP_RAT	3.61665e+07	3.53171e+07	3.90159e+07	3.17592e+07	1.23232e+07	3.60933e+07	2.26541e+07	1.90541e+07	1.60565e+07	1.88787e+07	3.65127e+07	2.39855e+07	2.86015e+07
P09006|SPA3N_RAT	17	16	1460.74	0.316157	0.596674	1.46632	0.161379	Condition 2	Condition 1	P09006|SPA3N_RAT	1.09452e+08	2.35645e+07	3.95476e+07	9.56294e+07	9.90098e+06	8.00251e+07	3.20037e+07	6.2206e+07	4.66581e+07	1.63266e+08	1.30094e+08	1.06735e+08	2.02936e+07
O35331|PDXK_RAT	1	1	97.87	0.316999	0.596674	1.56778	0.160965	Condition 2	Condition 1	O35331|PDXK_RAT	94864.9	281328	246194	125343	9008.72	278131	278896	171792	484458	435367	366595	377180	41882.4
Q8CG45|ARK72_RAT	3	2	118.41	0.320592	0.599919	1.34181	0.159216	Condition 2	Condition 1	Q8CG45|ARK72_RAT	1.47481e+06	988325	2.31168e+06	1.39217e+06	906981	2.82697e+06	1.14267e+06	2.42761e+06	1.62452e+06	3.34318e+06	3.12498e+06	2.12481e+06	696898
Q01134|CHKA_RAT	1	1	28.71	0.320673	0.599919	24.1645	0.159177	Condition 1	Condition 2	Q01134|CHKA_RAT	9860.57	1.34442e+06	17866.7	20991.4	2512.02	25561.5	255.237	1626.23	1032.36	15075.2	26683.7	1622.77	10183.4
Q9Z1F2|SC5AB_RAT	1	1	25.73	0.329134	0.613882	1.2099	0.15517	Condition 1	Condition 2	Q9Z1F2|SC5AB_RAT	757271	431513	136894	14579.1	9361.3	40890.2	70046.5	72814.1	237764	77087.2	213799	319018	131743
Q9R0D6|TCO2_RAT	1	1	73.67	0.33259	0.617424	1.82247	0.153576	Condition 1	Condition 2	Q9R0D6|TCO2_RAT	735028	988585	1.5102e+06	251234	408199	29563.9	467331	0	303356	293418	458256	165995	491443
Q6GX84|FIGL1_RAT	1	1	32.2	0.333523	0.617424	1.92863	0.15315	Condition 2	Condition 1	Q6GX84|FIGL1_RAT	90947.3	107288	92993.7	64237.7	1618.45	70434.9	49247.6	161516	123398	92463.6	128287	5941.86	171032
F1LNI5|PPM1G_RAT	1	1	18.79	0.337049	0.617424	Infinity	0.151556	Condition 1	Condition 2	F1LNI5|PPM1G_RAT	0	0	0	0	13096.3	0	0	0	0	0	0	0	0
A0JPP4|SPESP_RAT	1	1	17.39	0.337049	0.617424	Infinity	0.151556	Condition 1	Condition 2	A0JPP4|SPESP_RAT	0	112769	0	0	0	0	0	0	0	0	0	0	0
O88382|MAGI2_RAT	1	1	20.14	0.337049	0.617424	Infinity	0.151556	Condition 2	Condition 1	O88382|MAGI2_RAT	0	0	0	0	0	0	0	0	0	0	23717.3	0	0
P19490|GRIA1_RAT	1	1	16.81	0.337051	0.617424	7.19272	0.151555	Condition 2	Condition 1	P19490|GRIA1_RAT	161724	150018	537054	455208	1.1746e+06	105526	82559.4	197662	62878.6	1.41866e+07	1.59169e+06	57129.1	598155
P21670|PSA4_RAT	2	2	73.85	0.338717	0.61793	7.91909	0.150811	Condition 1	Condition 2	P21670|PSA4_RAT	110.888	5192.42	0	10355.5	26548	163975	4324.56	1736.71	11299.6	786.807	12620.8	138.203	0
Q9EQV6|TPP1_RAT	6	5	361.98	0.339712	0.61793	1.54509	0.150369	Condition 2	Condition 1	Q9EQV6|TPP1_RAT	216128	1.32199e+06	3.86007e+06	1.0615e+06	553540	1.19632e+06	1.03641e+06	2.04228e+06	1.83908e+06	2.47465e+06	893018	380027	1.14511e+06
P80202|ACV1B_RAT	1	1	137.12	0.34034	0.61793	1.15025	0.150091	Condition 2	Condition 1	P80202|ACV1B_RAT	5.56526e+06	5.2563e+06	5.55968e+06	3.0749e+06	1.65936e+06	3.61306e+06	3.53302e+06	5.00509e+06	3.65556e+06	4.76003e+06	2.91322e+06	5.76879e+06	4.76446e+06
Q63313|LBP_RAT	1	1	62.39	0.344863	0.623909	1.4314	0.148111	Condition 2	Condition 1	Q63313|LBP_RAT	197128	94669.5	83564.5	80855.3	33094.3	57615.2	60450.1	100956	90909.5	76185.1	111859	34712.2	177412
O35547|ACSL4_RAT	4	4	166.15	0.34566	0.623909	2.2483	0.147766	Condition 1	Condition 2	O35547|ACSL4_RAT	173005	86348	8491.4	192201	562505	64910.9	81895.6	64449.7	228931	45739.7	19891.2	36671.7	94883.4
P25031|REG3B_RAT	2	2	251.76	0.346791	0.62412	3.49709	0.147279	Condition 2	Condition 1	P25031|REG3B_RAT	1.5662e+06	454865	93326.8	458496	45308.4	1.08687e+06	70011.9	316021	220457	800133	1.08106e+07	334873	159269
Q63270|ACOC_RAT	2	2	40.48	0.350426	0.628824	1.3229	0.145728	Condition 2	Condition 1	Q63270|ACOC_RAT	471923	433933	1.17954e+06	130967	234200	546699	295727	351186	1.46395e+06	502435	774583	460591	235895
P08932|KNT2_RAT	24	8	1955.34	0.352546	0.630789	1.38199	0.144836	Condition 1	Condition 2	P08932|KNT2_RAT	1.67025e+08	2.51246e+08	1.20843e+08	1.60599e+08	8.72601e+07	1.72606e+08	5.37438e+08	7.7924e+07	9.85509e+07	1.34423e+08	3.36045e+08	9.20419e+07	1.44896e+08
P01048|KNT1_RAT	20	6	1794.75	0.357007	0.636919	1.38757	0.142983	Condition 1	Condition 2	P01048|KNT1_RAT	2.26346e+08	3.06384e+08	1.57116e+08	2.00405e+08	1.18104e+08	2.11694e+08	6.94653e+08	1.12779e+08	1.40093e+08	1.73379e+08	3.88191e+08	1.12865e+08	2.02535e+08
P23358|RL12_RAT	2	2	86.58	0.359407	0.637981	6.55767	0.142001	Condition 2	Condition 1	P23358|RL12_RAT	65259.6	6007.91	31398.4	18714.2	22347.7	43338.1	17828.7	62499.5	1.25487e+06	11482.9	2308.59	8040.56	4426.8
Q62867|GGH_RAT	9	9	576.85	0.360806	0.637981	1.28116	0.141433	Condition 2	Condition 1	Q62867|GGH_RAT	2.96465e+07	1.78359e+07	3.10702e+07	1.32104e+07	1.71353e+07	2.64598e+07	3.2545e+07	4.3328e+07	2.68328e+07	2.32616e+07	1.64685e+07	2.03265e+07	2.47838e+07
P02680|FIBG_RAT	11	10	840.44	0.36087	0.637981	1.31298	0.141407	Condition 2	Condition 1	P02680|FIBG_RAT	1.24974e+07	5.63582e+08	1.91236e+08	5.92842e+07	4.76245e+06	2.2879e+07	1.40536e+07	8.85659e+06	1.28748e+07	5.61441e+06	1.58704e+07	1.08859e+09	4.12796e+06
O88767|PARK7_RAT	16	16	1267.73	0.364928	0.637981	1.31456	0.139779	Condition 1	Condition 2	O88767|PARK7_RAT	1.17335e+08	1.03785e+08	6.62238e+07	5.96701e+07	2.51145e+07	9.12201e+07	3.02516e+07	1.10857e+08	4.27555e+07	9.75988e+07	2.96791e+07	3.8297e+07	2.35212e+07
P83121|UP3_RAT	2	2	409.01	0.365	0.637981	1.1871	0.139751	Condition 1	Condition 2	P83121|UP3_RAT	1.83391e+09	2.14144e+09	3.33637e+09	1.20961e+09	1.47359e+09	1.59168e+09	2.16154e+09	1.93266e+09	1.1407e+09	1.70359e+09	8.9457e+08	2.22329e+09	1.98229e+09
Q03191|TFF3_RAT	2	2	171.44	0.368206	0.637981	1.28335	0.138484	Condition 2	Condition 1	Q03191|TFF3_RAT	1.7281e+07	9.10223e+06	1.52344e+07	2.5225e+07	1.9985e+07	3.11775e+07	2.03902e+07	2.90555e+07	2.43115e+07	1.22252e+07	1.23589e+07	3.56609e+07	2.26317e+07
P22734|COMT_RAT	3	3	155.54	0.369666	0.637981	1.20456	0.137914	Condition 1	Condition 2	P22734|COMT_RAT	584880	631532	529581	198487	210966	357440	171471	82342	748666	615324	278560	133134	250261
P80204|TGFR1_RAT	1	1	55.15	0.370603	0.637981	1.07406	0.137549	Condition 2	Condition 1	P80204|TGFR1_RAT	510906	189172	199361	35348.8	61653	157279	357832	218244	146873	188125	202273	253828	217222
P05065|ALDOA_RAT;P09117|ALDOC_RAT	23	22	2193.92	0.371761	0.637981	1.3854	0.1371	Condition 1	Condition 2	P05065|ALDOA_RAT	1.37318e+07	1.92308e+07	1.60942e+07	2.26769e+07	2.64368e+07	1.39057e+08	1.05374e+07	8.35908e+06	9.57957e+06	1.19028e+07	1.07581e+08	6.18849e+06	2.56496e+07
P23764|GPX3_RAT;Q64625|GPX6_RAT	9	9	447.06	0.371788	0.637981	1.8971	0.13709	Condition 2	Condition 1	P23764|GPX3_RAT	5.59099e+06	4.40438e+06	9.37246e+06	1.1358e+07	2.89531e+06	1.43062e+07	5.7499e+06	1.15213e+07	1.11762e+07	3.19664e+07	3.31978e+07	2.15018e+06	5.10346e+06
P35704|PRDX2_RAT	5	5	339.18	0.373017	0.637981	1.06659	0.136616	Condition 2	Condition 1	P35704|PRDX2_RAT	399856	326249	747194	1.99035e+06	1.01176e+07	1.6727e+06	756330	2.01745e+06	2.64161e+06	2.16863e+06	3.32664e+06	296379	5.00573e+06
P28902|GUC2A_RAT	2	2	141.23	0.373829	0.637981	1.28214	0.136304	Condition 1	Condition 2	P28902|GUC2A_RAT	4.22728e+06	4.2455e+06	2.67105e+06	2.45502e+06	2.1716e+06	3.61446e+06	1.01792e+06	2.08094e+06	2.41752e+06	2.6193e+06	3.01522e+06	442534	2.07399e+06
P48508|GSH0_RAT	5	4	373.25	0.374779	0.637981	1.40459	0.135941	Condition 2	Condition 1	P48508|GSH0_RAT	1.20754e+06	1.63973e+06	1.24391e+07	396409	1.81028e+06	3.28089e+06	3.29079e+06	2.38871e+06	1.31167e+07	2.00814e+06	4.22813e+06	8.99485e+06	1.26679e+06
Q8VI04|ASGL1_RAT	1	1	13.92	0.37485	0.637981	1.969	0.135914	Condition 1	Condition 2	Q8VI04|ASGL1_RAT	3673.9	17152.3	7684.24	4517.56	52152.1	165997	104621	20479.3	100229	21240.3	14595.6	12180.9	0
P0C169|H2A1C_RAT;P0C0S7|H2AZ_RAT	2	2	123.86	0.375053	0.637981	1.41798	0.135837	Condition 1	Condition 2	P0C169|H2A1C_RAT	1.15345e+06	1.0488e+06	187167	360266	550292	1.02313e+06	381898	530259	235922	260185	442833	194834	854355
Q9WUK5|INHBC_RAT	1	1	19.88	0.375266	0.637981	139.106	0.135756	Condition 1	Condition 2	Q9WUK5|INHBC_RAT	0	0	0	0	0	82189.2	9103.32	656.28	0	0	0	0	0
P80254|DOPD_RAT	5	5	513.87	0.375562	0.637981	1.66695	0.135643	Condition 1	Condition 2	P80254|DOPD_RAT	3.43554e+06	4.05657e+06	5.59855e+06	2.35364e+06	2.53425e+06	2.01604e+07	2.77537e+06	5.02597e+06	3.2272e+06	6.08029e+06	4.43083e+06	1.97398e+06	1.06832e+06
O88989|MDHC_RAT	5	5	549.57	0.37626	0.637981	1.01313	0.135378	Condition 1	Condition 2	O88989|MDHC_RAT	2.61106e+06	1.05505e+06	2.28826e+06	4.38891e+06	1.10648e+07	6.02072e+06	3.73746e+06	2.19716e+06	1.51224e+07	1.2108e+06	9.82991e+06	992325	740953
Q0PMD2|ANTR1_RAT	1	1	55.69	0.37784	0.6389	12.1995	0.13478	Condition 1	Condition 2	Q0PMD2|ANTR1_RAT	583.523	2587.08	0	70876.5	0	6664.87	13563	785.329	4418.95	0	431.182	0	2092.33
P08753|GNAI3_RAT	2	1	93.71	0.380447	0.641547	1.54025	0.133803	Condition 2	Condition 1	P08753|GNAI3_RAT	254912	3335.7	133414	788683	2.09338e+06	764365	189893	511367	2.2441e+06	970760	1.06601e+06	18331	1.07819e+06
Q66HS7|PDLI3_RAT	4	4	506.47	0.381891	0.642146	1.21432	0.133267	Condition 1	Condition 2	Q66HS7|PDLI3_RAT	6.01874e+07	7.19833e+07	5.3508e+07	6.08646e+07	3.75447e+07	1.28385e+07	2.26284e+07	6.27399e+07	5.5469e+07	3.37827e+07	2.08736e+06	9.27183e+06	6.63683e+07
P54311|GBB1_RAT	2	1	135.81	0.38289	0.642146	1.17039	0.132897	Condition 2	Condition 1	P54311|GBB1_RAT	1.75475e+06	386308	531446	1.1194e+06	1.80102e+06	928980	379350	693448	1.71185e+06	1.24589e+06	1.79247e+06	737560	1.16988e+06
P01836|KACA_RAT	13	6	1988.64	0.384628	0.643309	1.34861	0.132258	Condition 1	Condition 2	P01836|KACA_RAT	7.51276e+09	6.75248e+09	6.87134e+09	2.71768e+09	9.4578e+08	2.047e+09	3.52032e+09	1.46126e+09	9.01232e+08	1.39721e+09	1.71927e+09	6.24852e+09	2.83337e+09
Q68FR6|EF1G_RAT	1	1	15.79	0.387055	0.645614	15.3553	0.131373	Condition 1	Condition 2	Q68FR6|EF1G_RAT	0	6497.17	1604.37	1346.54	0	28384.5	0	1484.83	0	743.781	235.203	0	0
Q64119|MYL6_RAT;P16409|MYL3_RAT	2	2	65.5	0.389941	0.64749	1.64857	0.130332	Condition 2	Condition 1	Q64119|MYL6_RAT	606969	444602	1.35949e+06	377552	398272	560437	2.87673e+06	1.84338e+06	1.57873e+06	638671	278599	4.98536e+06	1.01553e+06
P60901|PSA6_RAT	1	1	28.14	0.390284	0.64749	1.14793	0.130209	Condition 2	Condition 1	P60901|PSA6_RAT	26861.1	0	14919.3	5812.23	38477	95583.3	26440.2	42531.1	104647	24693.8	25635.7	3109.7	13619.3
Q9R1T5|ACY2_RAT	2	2	62.13	0.391643	0.647945	1.25063	0.129724	Condition 1	Condition 2	Q9R1T5|ACY2_RAT	2.03107e+06	2.98953e+06	1.8676e+06	5.39852e+06	2.17785e+06	3.7718e+06	1.12183e+07	8.01148e+06	1.60931e+06	6.33744e+06	2.16684e+06	3.98061e+06	902182
P07340|AT1B1_RAT	1	1	21.93	0.392664	0.647945	1.6773	0.129361	Condition 2	Condition 1	P07340|AT1B1_RAT	13084	0	0	12356.9	76523.8	109876	13808.8	53609.5	276096	12613.7	19614.5	33.0402	6064.02
P30713|GSTT2_RAT	2	2	58.62	0.396006	0.651713	1.27015	0.128184	Condition 2	Condition 1	P30713|GSTT2_RAT	77741.4	121958	179469	4333.59	4682.12	86822.2	77138.1	33914.4	256770	137127	108675	73467.3	21196.7
P97554|DNJB9_RAT	1	1	62.28	0.397899	0.652464	1.73419	0.127525	Condition 2	Condition 1	P97554|DNJB9_RAT	33684	17808.6	44704	26971	16860	3606.78	2167.42	10189.4	144883	24247.8	25987	16766.3	8460.01
Q5XI32|CAPZB_RAT	1	1	32.42	0.398582	0.652464	5.49714	0.127288	Condition 2	Condition 1	Q5XI32|CAPZB_RAT	7883.49	0	308.068	0	0	24505.9	21065.4	37745.8	112063	109416	34485.8	0	0
P08592|A4_RAT	3	3	87.52	0.401645	0.655734	1.17189	0.126234	Condition 1	Condition 2	P08592|A4_RAT	519121	642389	1.06499e+06	519396	630453	1.17698e+06	1.09209e+06	656634	685835	952647	342278	210955	938126
O35987|NSF1C_RAT	1	1	63.63	0.404984	0.656421	1.48761	0.1251	Condition 1	Condition 2	O35987|NSF1C_RAT	30697.8	24277.3	22913.7	801063	207438	0	41058.5	387832	77779.7	121179	6798.8	46154.6	39816.2
Q641Z7|ASM3A_RAT	1	1	44.99	0.406562	0.656421	1.24304	0.124569	Condition 2	Condition 1	Q641Z7|ASM3A_RAT	17019	141344	186113	81844.4	13110.9	132423	63393.7	99780.4	139580	129656	37754.8	36361	130284
P02782|PSC1_RAT	14	13	1624.9	0.406943	0.656421	1.52591	0.124441	Condition 2	Condition 1	P02782|PSC1_RAT	2.30592e+09	4.92485e+07	4.53838e+08	2.17855e+09	5.01802e+09	3.06106e+09	9.41432e+08	1.38233e+09	1.13024e+10	2.11276e+09	1.07634e+09	4.85789e+08	2.33593e+09
P42930|HSPB1_RAT	1	1	116.76	0.410723	0.656421	1.44722	0.123185	Condition 2	Condition 1	P42930|HSPB1_RAT	194744	157824	296197	639334	0	1.21638e+06	220466	1.73422e+06	114105	355434	189930	475528	19814.9
B0BNN3|CAH1_RAT	16	16	1513.61	0.411149	0.656421	1.70068	0.123045	Condition 1	Condition 2	B0BNN3|CAH1_RAT	2.61912e+07	1.5806e+08	1.40971e+08	4.08086e+07	3.23057e+07	2.97592e+08	7.29694e+07	7.42879e+07	6.47419e+07	8.11805e+07	8.68798e+07	1.09495e+08	1.26602e+07
P26051|CD44_RAT	2	2	155.06	0.412262	0.656421	1.32575	0.122679	Condition 1	Condition 2	P26051|CD44_RAT	2.54174e+06	2.54318e+07	2.78232e+07	1.37642e+07	6.83806e+06	1.11748e+07	1.61256e+07	1.04782e+07	1.27616e+07	1.17948e+07	1.95103e+06	1.06351e+06	1.46888e+07
P12368|KAP2_RAT;P12369|KAP3_RAT	2	2	45.09	0.41234	0.656421	1.88951	0.122654	Condition 2	Condition 1	P12368|KAP2_RAT	70660.4	15490.8	28391.2	24809.4	57617.7	83999.7	42879.3	50442.2	307820	127062	31091.1	28584	39485.6
P27274|CD59_RAT	2	2	162.92	0.412473	0.656421	1.31255	0.12261	Condition 1	Condition 2	P27274|CD59_RAT	3.51823e+06	2.15654e+07	9.18916e+06	2.28117e+07	1.42713e+07	2.11979e+07	2.91344e+07	2.88616e+07	1.14309e+07	2.20216e+07	4.47988e+06	2.82138e+06	1.40065e+07
Q3KRC4|GPC5C_RAT	1	1	22.44	0.412563	0.656421	2.42949	0.122581	Condition 2	Condition 1	Q3KRC4|GPC5C_RAT	4656.21	345297	145749	17990.5	18667.5	21344.3	23464.5	121555	68618.9	984770	153918	15603	5461.07
Q5XIE8|ITM2B_RAT	1	1	88.55	0.412731	0.656421	1.25737	0.122526	Condition 1	Condition 2	Q5XIE8|ITM2B_RAT	137654	53703.3	135504	44170.7	64040.6	83897.5	21461.1	29396.4	137296	74578.2	28192.1	8398.58	57735.2
P70627|FOLH1_RAT	2	1	58.56	0.414368	0.657327	1.48181	0.121992	Condition 1	Condition 2	P70627|FOLH1_RAT	9.98369e+07	1.17579e+08	1.50417e+08	1.79659e+08	4.26229e+07	1.30754e+08	1.41394e+07	7.8705e+07	9.55179e+07	1.20651e+08	1.78032e+07	1.44034e+07	1.10834e+08
P06757|ADH1_RAT	1	1	25.83	0.415598	0.657582	3.05129	0.121593	Condition 1	Condition 2	P06757|ADH1_RAT	25535.2	23884.8	9554.25	3163.27	3082.28	86935.4	0	0	0	7552.2	11492.7	624.604	7728.91
Q9QUL6|NSF_RAT	1	1	28.05	0.417066	0.658213	1.5594	0.12112	Condition 1	Condition 2	Q9QUL6|NSF_RAT	376882	2.8206e+07	4.94227e+07	8.86314e+06	3.80039e+06	8.58898e+06	1.8267e+07	1.14159e+07	8.3562e+06	2.23403e+07	667432	4752.85	7.63525e+06
P53369|8ODP_RAT	1	1	20.15	0.421719	0.663854	2.35549	0.119637	Condition 2	Condition 1	P53369|8ODP_RAT	112734	3162.48	2607.43	7624.46	1175.87	10849.6	1447.37	1548.86	22331.6	14.3959	0	6689.8	291623
Q6IE52|MUG2_RAT	42	1	3550.8	0.424114	0.664494	1.66657	0.118884	Condition 1	Condition 2	Q6IE52|MUG2_RAT	5.82127e+07	5.14048e+07	1.2368e+08	3.34478e+08	4.99782e+07	1.98602e+08	3.87851e+07	5.44075e+07	7.57678e+07	5.63754e+07	9.37285e+07	5.36825e+07	1.4094e+08
P04905|GSTM1_RAT	2	1	137.29	0.424906	0.664494	1.66025	0.118637	Condition 2	Condition 1	P04905|GSTM1_RAT	33646.6	88113.7	55734.7	49865.4	226931	484924	43562.7	213926	418948	207314	46072.3	15093.2	186634
P20762|IGG2C_RAT	8	8	565.13	0.425364	0.664494	2.11925	0.118494	Condition 2	Condition 1	P20762|IGG2C_RAT	5.48433e+06	8.98171e+06	3.79934e+06	9.82801e+06	2.51761e+06	1.02259e+07	3.63609e+06	1.11178e+07	3.76721e+06	3.48441e+07	2.23988e+07	1.3625e+06	3.82711e+06
Q9QZQ5|CCN3_RAT	3	3	195.13	0.429631	0.666779	1.11221	0.117177	Condition 1	Condition 2	Q9QZQ5|CCN3_RAT	5.76094e+06	5.99402e+06	3.65809e+06	5.57221e+06	2.54502e+06	6.47974e+06	5.14735e+06	5.33203e+06	2.25785e+06	6.90001e+06	7.6584e+06	1.40766e+06	2.37837e+06
Q5U301|AKAP2_RAT	1	1	45.27	0.431727	0.666779	2.15137	0.116538	Condition 2	Condition 1	Q5U301|AKAP2_RAT	225647	32562.9	14135.5	3999.65	41288.6	14329.2	9226.88	2961.63	217281	214463	231027	25335.3	8630.79
P40241|CD9_RAT	4	4	219.8	0.432244	0.666779	1.33907	0.116381	Condition 1	Condition 2	P40241|CD9_RAT	1.05154e+06	338841	557551	655730	2.50885e+06	397202	322144	281366	1.66429e+06	502777	200840	105879	842747
P07483|FABPH_RAT	10	10	896.18	0.43227	0.666779	1.03163	0.116373	Condition 2	Condition 1	P07483|FABPH_RAT	4.13844e+07	7.34917e+07	4.55979e+07	8.351e+07	3.37817e+07	7.11374e+07	3.1313e+07	1.78501e+08	4.46795e+07	8.40792e+07	7.33804e+06	2.51118e+07	2.13114e+07
P02781|PSC2_RAT	4	4	445.49	0.433019	0.666779	1.41315	0.116147	Condition 2	Condition 1	P02781|PSC2_RAT	4.91339e+09	3.90611e+07	1.069e+09	3.00461e+09	3.58805e+09	2.58673e+09	6.75352e+08	1.13148e+09	8.23747e+09	1.34827e+09	7.04416e+08	1.23714e+09	3.3866e+09
D3ZGS3|OCRL_RAT	1	0	17.24	0.433735	0.666779	1.03678	0.115931	Condition 1	Condition 2	D3ZGS3|OCRL_RAT	7.36064e+06	4.04325e+06	1.00826e+07	9.25927e+07	9.46868e+06	1.14468e+07	5.7321e+07	4.89715e+07	3.79175e+07	2.75284e+07	3.36014e+07	9.2117e+06	9.96152e+06
P14046|A1I3_RAT	58	15	4759.84	0.434414	0.666779	1.57095	0.115727	Condition 1	Condition 2	P14046|A1I3_RAT	1.00556e+08	7.51574e+07	1.91243e+08	4.94426e+08	7.38182e+07	2.74347e+08	7.95267e+07	8.95225e+07	1.14497e+08	9.73697e+07	1.5132e+08	1.20302e+08	1.96798e+08
Q6RUV5|RAC1_RAT	2	2	41.41	0.435493	0.666779	1.45617	0.115403	Condition 1	Condition 2	Q6RUV5|RAC1_RAT	108007	6457.73	73324	284680	757943	253358	128525	52599.8	371320	119346	185037	0	223474
Q4KM73|KCY_RAT	1	1	20.32	0.438968	0.669314	1.18307	0.11437	Condition 2	Condition 1	Q4KM73|KCY_RAT	74562.1	60509	68911.5	43953.3	50542.9	119799	44581.8	74368.8	124704	88415.9	44305.8	0.944506	72974.8
P21743|IBP1_RAT	4	4	206.62	0.439324	0.669314	1.95874	0.114265	Condition 1	Condition 2	P21743|IBP1_RAT	1.36309e+07	2.32547e+08	2.9218e+08	4.67677e+06	4.38098e+06	3.20248e+06	1.97935e+07	3.36289e+06	7.90961e+06	3.30335e+06	4.06915e+06	2.50651e+08	1.75633e+07
P06866|HPT_RAT	22	21	1624.37	0.442955	0.671619	1.30025	0.113202	Condition 1	Condition 2	P06866|HPT_RAT	3.69306e+08	5.13993e+07	4.52231e+07	4.8546e+08	1.21017e+08	3.02477e+08	3.8179e+08	5.86836e+07	5.21059e+07	3.43345e+08	6.1711e+08	3.63733e+07	6.22368e+07
Q66H71|CPPED_RAT	1	1	54.39	0.443019	0.671619	1.78413	0.113184	Condition 1	Condition 2	Q66H71|CPPED_RAT	27235.8	42361.2	24030.5	59239.1	16618.4	276860	38976.4	86605.4	40630.3	60401.6	40805.9	13800.9	9136.54
P18418|CALR_RAT	3	3	139.39	0.451197	0.682336	1.06571	0.110844	Condition 2	Condition 1	P18418|CALR_RAT	4.88965e+06	9.2628e+06	9.06883e+06	4.36296e+06	2.14112e+06	6.02046e+06	6.96656e+06	7.74273e+06	6.61526e+06	6.99789e+06	6.16372e+06	6.00596e+06	6.68022e+06
O55004|RNAS4_RAT	5	5	483.12	0.454379	0.685463	1.52318	0.109953	Condition 1	Condition 2	O55004|RNAS4_RAT	3.90525e+06	1.1721e+06	1.98893e+06	4.03228e+06	1.69672e+06	1.70774e+07	1.33175e+06	1.74814e+06	832387	1.32497e+06	1.08669e+07	1.95066e+06	876623
Q63556|SPA3M_RAT	7	5	454.81	0.456523	0.687015	1.46895	0.109359	Condition 1	Condition 2	Q63556|SPA3M_RAT	3.64374e+07	3.36173e+07	6.09683e+07	1.10797e+08	1.32963e+07	2.08821e+07	3.14005e+07	2.84453e+07	3.27846e+07	2.47277e+07	1.25478e+07	3.13188e+07	4.04395e+07
Q498S8|FZD8_RAT	1	1	55.78	0.458324	0.688042	1.20211	0.108864	Condition 2	Condition 1	Q498S8|FZD8_RAT	38336.6	55159	60277.6	166674	112649	379613	104311	288186	89255.8	183241	166353	87674.9	44710.4
Q562C9|MTND_RAT	4	4	265.51	0.460809	0.690089	1.0999	0.108186	Condition 2	Condition 1	Q562C9|MTND_RAT	937621	4.66025e+06	7.34551e+06	4.56424e+06	1.27574e+06	1.07382e+07	3.64972e+06	7.65839e+06	5.80457e+06	6.89e+06	2.80329e+06	2.45952e+06	3.65296e+06
P04764|ENOA_RAT	11	7	962.91	0.466526	0.696956	1.23097	0.106651	Condition 2	Condition 1	P04764|ENOA_RAT	7.7248e+06	9.36198e+06	1.6471e+07	1.0119e+07	3.96506e+06	2.83773e+07	5.48773e+06	9.92183e+06	2.35843e+07	1.44046e+07	2.91599e+07	6.26406e+06	6.98217e+06
Q5XI73|GDIR1_RAT	4	4	163.28	0.468871	0.697002	1.0335	0.106031	Condition 2	Condition 1	Q5XI73|GDIR1_RAT	7.18888e+06	2.09598e+06	1.6607e+06	1.77822e+06	1.47063e+06	2.56199e+06	919447	2.21436e+06	3.81248e+06	2.23733e+06	3.14881e+06	3.15671e+06	2.14575e+06
P97829|CD47_RAT	1	1	41.71	0.469556	0.697002	1.0708	0.10585	Condition 2	Condition 1	P97829|CD47_RAT	16459	155586	166961	64654	27852.9	87887.5	86083.9	110464	113817	149599	44439.5	0	89659.7
Q5U2Q3|CK054_RAT	3	2	160.31	0.469955	0.697002	1.30837	0.105746	Condition 2	Condition 1	Q5U2Q3|CK054_RAT	452454	683666	1.40615e+06	618047	502413	1.02406e+06	649616	470479	2.06767e+06	939869	1.51587e+06	924708	597268
Q6AYC4|CAPG_RAT	4	3	330.59	0.472301	0.69762	1.29894	0.105133	Condition 2	Condition 1	Q6AYC4|CAPG_RAT	6.08932e+06	3.42943e+06	3.0039e+06	4.24929e+06	1.72871e+06	1.82196e+06	1.69606e+06	6.65375e+06	2.63835e+06	8.99766e+06	3.59933e+06	2.32219e+06	2.25298e+06
P02651|APOA4_RAT	17	16	1126.78	0.473608	0.69762	4.61215	0.104794	Condition 2	Condition 1	P02651|APOA4_RAT	1.03406e+07	4.53887e+06	2.53006e+07	2.22519e+07	6.76747e+06	5.22051e+07	5.72451e+07	1.24466e+08	6.01954e+08	4.40294e+07	2.65839e+07	4.88235e+06	1.83756e+07
Q3T1K5|CAZA2_RAT	1	1	22.77	0.474973	0.69762	1.61276	0.104442	Condition 1	Condition 2	Q3T1K5|CAZA2_RAT	20988	82609	54397.1	10155.3	28883.7	46624.6	2473.99	33882.5	14374.2	12638.5	66516.1	9563.36	3407.24
P11951|CX6C2_RAT	1	1	26.58	0.475013	0.69762	1.44419	0.104432	Condition 2	Condition 1	P11951|CX6C2_RAT	259100	86546	56199.5	2.71383e+06	1.21868e+06	2.29762e+06	1.42591e+06	1.26891e+06	1.49824e+06	3.18694e+06	4.80429e+06	240412	383215
Q62740|SPP24_RAT	1	1	46.11	0.476925	0.69762	3.54973	0.103942	Condition 1	Condition 2	Q62740|SPP24_RAT	801583	275952	126668	25588.8	10188.8	27043.5	72535.3	72420.7	51597.8	90839	47654.3	23651.3	25520
P55260|ANXA4_RAT	2	2	192.04	0.478359	0.69762	1.26923	0.103576	Condition 1	Condition 2	P55260|ANXA4_RAT	384787	191962	166732	415383	195428	189164	90542.4	125915	297100	149670	232100	159480	170879
Q9WUW3|CFAI_RAT	6	6	429.92	0.479312	0.69762	1.3091	0.103335	Condition 2	Condition 1	Q9WUW3|CFAI_RAT	1.489e+06	970671	2.64417e+06	4.50867e+06	1.07036e+06	2.88984e+06	604714	1.38661e+06	1.71196e+06	1.01871e+06	7.3146e+06	1.54771e+06	2.38854e+06
Q62636|RAP1B_RAT	1	1	29.61	0.480926	0.69762	3.31505	0.102928	Condition 1	Condition 2	Q62636|RAP1B_RAT	0	0	0	23986.9	62331.8	60168.9	48628.4	32959.5	24288	0	0	0	1610.18
P00564|KCRM_RAT	14	14	1242.69	0.481443	0.69762	3.06451	0.102797	Condition 1	Condition 2	P00564|KCRM_RAT	1.65549e+07	1.89045e+07	1.62115e+07	2.1223e+07	1.26724e+07	1.64031e+08	5.35844e+08	3.26726e+07	2.49603e+07	2.44561e+07	1.37073e+08	1.11113e+07	8.37974e+06
Q6AYD4|ESAM_RAT	4	4	340.74	0.481705	0.69762	1.18774	0.102732	Condition 1	Condition 2	Q6AYD4|ESAM_RAT	4.48152e+06	6.36371e+06	4.60963e+06	2.17704e+06	1.34907e+06	2.13192e+06	4.3462e+06	4.34584e+06	2.78665e+06	2.95661e+06	1.14712e+06	606370	3.82012e+06
G3V686|RETNG_RAT	2	2	269.94	0.483104	0.698004	1.56095	0.102382	Condition 2	Condition 1	G3V686|RETNG_RAT	3.62319e+06	9.81101e+06	4.81005e+06	1.2309e+07	2.94e+06	9.73809e+06	1.12556e+07	1.44941e+07	6.93628e+06	2.4218e+07	2.37513e+07	2.79656e+06	9.54443e+06
O54861|SORT_RAT	1	1	67.72	0.489781	0.703121	1.00415	0.100736	Condition 1	Condition 2	O54861|SORT_RAT	62735.2	67371.1	78432.6	10412.7	0	53258.7	55011.1	51124.5	56606.4	46774.7	4521.32	6902.04	66119.5
P39069|KAD1_RAT	6	6	288.85	0.490509	0.703121	1.29976	0.100559	Condition 2	Condition 1	P39069|KAD1_RAT	550790	468444	385081	227942	132839	1.74549e+06	218352	1.12972e+06	303777	493106	1.96119e+06	353359	215533
Q29RW1|MYH4_RAT	1	0	57.09	0.490832	0.703121	177.514	0.100481	Condition 2	Condition 1	Q29RW1|MYH4_RAT	2006.89	5266.4	30400.7	3670.07	4134.47	0	0	0	0	12710.9	492700	7.46982e+06	94352.6
P27139|CAH2_RAT	15	14	1370.08	0.491216	0.703121	2.50785	0.100388	Condition 1	Condition 2	P27139|CAH2_RAT	1.47795e+07	1.56421e+07	1.87647e+07	2.42954e+07	3.51847e+08	1.64579e+07	1.54542e+07	1.07558e+07	2.40448e+07	1.11274e+07	1.79889e+07	1.06446e+07	9.45616e+07
Q9QX79|FETUB_RAT	12	12	1076.5	0.495462	0.707554	1.25637	0.099368	Condition 2	Condition 1	Q9QX79|FETUB_RAT	3.67427e+07	2.48761e+07	3.47263e+07	5.84412e+07	2.4548e+07	5.09577e+07	2.23902e+07	2.50147e+07	4.89758e+07	2.17089e+07	9.78845e+07	3.87927e+07	5.39245e+07
P85973|PNPH_RAT	4	3	178.62	0.497803	0.709251	2.61408	0.0988126	Condition 1	Condition 2	P85973|PNPH_RAT	3.4204e+06	3.38338e+06	3.88802e+06	4.4932e+06	7.50126e+07	4.64295e+06	2.91687e+06	3.32766e+06	5.63121e+06	3.09884e+06	3.98532e+06	2.16997e+06	1.72834e+07
O70417|PIP_RAT	4	4	397.41	0.50259	0.712554	1.13631	0.097692	Condition 2	Condition 1	O70417|PIP_RAT	1.07543e+07	1.3998e+07	4.35877e+07	1.04655e+07	1.1985e+06	6.09946e+06	1.12492e+07	9.52141e+06	2.00225e+07	2.75329e+07	5.87517e+06	2.12437e+07	4.24543e+06
P15999|ATPA_RAT	1	1	59.1	0.505506	0.712554	2.51138	0.097019	Condition 1	Condition 2	P15999|ATPA_RAT	110872	111146	612059	189992	2.62153e+07	179452	498048	52930.1	506821	88613.4	164829	134291	1.01197e+07
P14668|ANXA5_RAT	1	1	38.83	0.50587	0.712554	1.10418	0.0969356	Condition 2	Condition 1	P14668|ANXA5_RAT	26116.3	80244.7	113383	88969.8	37799.5	111009	78685.2	24859.3	295850	54722.9	34370.1	9746.86	131559
P04916|RET4_RAT	3	3	384.1	0.507036	0.712554	1.35538	0.0966688	Condition 2	Condition 1	P04916|RET4_RAT	3.5196e+06	691605	1.13922e+06	1.31786e+06	453907	2.15047e+06	502192	1.75793e+06	727326	2.20888e+06	4.91358e+06	411998	1.10514e+06
P97532|THTM_RAT	8	7	618.41	0.507054	0.712554	1.195	0.0966647	Condition 2	Condition 1	P97532|THTM_RAT	5.5415e+06	4.52854e+06	7.72859e+06	4.87957e+06	2.09676e+06	1.1509e+07	3.02803e+06	1.0626e+07	4.5953e+06	1.15639e+07	6.27126e+06	3.436e+06	3.08088e+06
Q5M7T9|THNS2_RAT	2	2	86.26	0.507848	0.712554	1.26112	0.0964839	Condition 2	Condition 1	Q5M7T9|THNS2_RAT	191220	107242	234876	92778.7	128500	321253	346301	239921	248990	200533	642854	161211	104689
P29288|PPA5_RAT	2	2	120.07	0.50834	0.712554	1.24892	0.096372	Condition 2	Condition 1	P29288|PPA5_RAT	346271	539229	610323	663675	384961	831875	498466	536592	684777	775576	426818	253322	1.104e+06
Q8CHN3|WFDC2_RAT	7	6	677.85	0.509382	0.712554	1.17022	0.0961357	Condition 1	Condition 2	Q8CHN3|WFDC2_RAT	8.52842e+06	1.16077e+07	6.54476e+06	2.13245e+07	1.43637e+07	2.49321e+07	2.55351e+07	1.18374e+07	2.62572e+07	2.14313e+07	4.32615e+06	5.65436e+06	1.76392e+07
Q9Z1Y3|CADH2_RAT	5	5	174.95	0.513285	0.71395	1.15455	0.0952591	Condition 1	Condition 2	Q9Z1Y3|CADH2_RAT	1.50139e+06	2.75315e+06	1.94864e+06	938363	409518	797318	1.34185e+06	866046	494928	948500	751142	3.82984e+06	746867
Q9WTQ2|PODXL_RAT	4	4	142.83	0.513506	0.71395	1.12284	0.0952099	Condition 2	Condition 1	Q9WTQ2|PODXL_RAT	3.40166e+06	3.0774e+06	4.0112e+06	1.44826e+06	1.12531e+06	2.20453e+06	3.18376e+06	4.22285e+06	3.98991e+06	1.74673e+06	2.7155e+06	2.6659e+06	1.83274e+06
P55051|FABP7_RAT	2	2	108.48	0.514942	0.71395	3.32701	0.0948908	Condition 1	Condition 2	P55051|FABP7_RAT	50291.7	290338	166482	95419.7	118655	5.27912e+06	203537	282689	40598.8	983897	18574.8	75613.2	269083
P26644|APOH_RAT	9	9	837.02	0.517171	0.71395	1.35552	0.0943988	Condition 2	Condition 1	P26644|APOH_RAT	1.09385e+07	8.11191e+06	1.19078e+07	1.87164e+07	8.38177e+06	1.50116e+07	5.64272e+06	1.01286e+07	1.02502e+07	9.20064e+06	1.77891e+07	4.87228e+06	1.75594e+07
P00758|KLK1_RAT	22	22	2098.62	0.517318	0.71395	1.12055	0.0943665	Condition 2	Condition 1	P00758|KLK1_RAT	2.57088e+08	3.49164e+08	3.94411e+08	1.83326e+08	1.21053e+08	1.98524e+08	3.09225e+08	3.5034e+08	2.20649e+08	2.20176e+08	1.8051e+08	3.31594e+08	2.56813e+08
Q497B0|NIT2_RAT	3	3	130.58	0.517341	0.71395	1.00819	0.0943616	Condition 2	Condition 1	Q497B0|NIT2_RAT	502310	211887	244067	500113	191192	474060	317714	379105	973827	168542	521169	143015	68882.4
Q5I0D5|LHPP_RAT	4	4	184.7	0.519859	0.713967	1.44091	0.093811	Condition 1	Condition 2	Q5I0D5|LHPP_RAT	789337	1.35022e+06	373312	519787	522557	2.94456e+06	254714	509097	1.22232e+06	304982	356446	1.53218e+06	563669
P14562|LAMP1_RAT	1	1	69.77	0.520522	0.713967	3.24896	0.093667	Condition 1	Condition 2	P14562|LAMP1_RAT	182835	280613	300683	313403	90553	8.69121e+06	736056	400987	1.16993e+06	138846	385138	49279.3	1.04157e+06
Q6P7Q4|LGUL_RAT	2	2	64.09	0.520833	0.713967	1.62021	0.0935995	Condition 1	Condition 2	Q6P7Q4|LGUL_RAT	38922	34638.8	85261.7	101495	89581.6	452784	65479.8	77652.8	103686	138668	101403	16533.6	53867.6
Q62946|MIA_RAT	1	1	54.99	0.526169	0.717261	1.82434	0.0924538	Condition 1	Condition 2	Q62946|MIA_RAT	6694.96	23390.1	1.0405e+06	49748	82690.3	16615.5	33986.2	19992.9	484410	19335.2	888.736	7765.96	127297
P16636|LYOX_RAT	1	1	34.93	0.527432	0.717261	27.7188	0.0921859	Condition 1	Condition 2	P16636|LYOX_RAT	138730	0	0	0	1359.97	1701.15	0	0	0	0	3364.44	0	0
B2RYJ4|ADPPT_RAT	1	0	29.44	0.527898	0.717261	1.0857	0.0920874	Condition 1	Condition 2	B2RYJ4|ADPPT_RAT	2.76906e+07	1.3313e+07	3.39101e+06	9.76805e+06	1.78573e+06	2.6827e+06	2.80946e+06	1.78772e+07	5.47542e+06	1.65812e+07	235505	139590	6.53563e+06
Q62930|CO9_RAT	18	18	1145.71	0.528929	0.717261	1.11178	0.0918701	Condition 2	Condition 1	Q62930|CO9_RAT	4.46977e+07	1.21947e+07	2.0146e+07	3.03105e+07	1.83516e+07	3.12473e+07	1.58365e+07	1.81218e+07	3.48764e+07	2.10252e+07	4.28342e+07	1.66771e+07	2.67327e+07
P07647|KLK9_RAT	27	26	2844.9	0.529062	0.717261	1.45049	0.0918421	Condition 2	Condition 1	P07647|KLK9_RAT	9.18276e+08	9.66419e+07	2.92855e+08	6.54523e+08	1.75722e+09	8.83149e+08	4.32247e+08	4.2052e+08	2.849e+09	7.00144e+08	2.5514e+08	2.6894e+08	1.15624e+09
P01026|CO3_RAT	67	66	5057.71	0.532256	0.718655	1.33324	0.0911743	Condition 2	Condition 1	P01026|CO3_RAT	7.25411e+07	4.97287e+07	6.93532e+07	2.33367e+08	4.058e+07	1.94805e+08	2.45642e+07	1.4424e+08	7.12815e+07	8.51644e+07	4.35455e+08	5.48515e+07	7.33424e+07
P08289|PPBT_RAT	10	9	451.28	0.53355	0.718655	2.06136	0.0909061	Condition 1	Condition 2	P08289|PPBT_RAT	1.60208e+06	1.75525e+06	2.53228e+06	2.99103e+06	4.86477e+06	2.91426e+07	4.20853e+06	5.89528e+06	4.27367e+06	3.19436e+06	2.39743e+06	1.20641e+06	2.44441e+06
Q02445|TFPI1_RAT	2	2	133.83	0.533593	0.718655	1.56173	0.0908971	Condition 2	Condition 1	Q02445|TFPI1_RAT	228892	190418	131647	410802	934920	175675	350268	383190	747164	933440	211085	109187	1.27034e+06
Q32ZF7|DFB39_RAT	1	1	85.02	0.535196	0.71924	6.35001	0.0905666	Condition 2	Condition 1	Q32ZF7|DFB39_RAT	5997.42	0	0	0	17162.4	0	0	0	6479.13	0	0	27713.3	112873
Q3KRD8|IF6_RAT	3	3	196.94	0.53701	0.719462	1.14789	0.0901949	Condition 2	Condition 1	Q3KRD8|IF6_RAT	1.5531e+06	2.05408e+06	3.69968e+06	1.92629e+06	580802	1.36071e+06	1.63953e+06	1.69409e+06	1.7588e+06	1.58559e+06	2.56308e+06	1.3113e+06	1.36314e+06
Q64573|EST4_RAT;Q63010|EST5_RAT	8	5	534.23	0.537699	0.719462	1.28771	0.0900545	Condition 1	Condition 2	Q64573|EST4_RAT	4.51572e+07	2.74463e+07	4.5389e+07	8.7921e+07	1.26348e+07	3.93817e+07	2.55822e+07	3.22803e+07	3.32046e+07	4.67846e+07	3.92479e+07	1.01075e+07	3.12028e+07
Q5XI05|SE1L2_RAT	1	1	20.3	0.541761	0.720389	1.75468	0.0892332	Condition 2	Condition 1	Q5XI05|SE1L2_RAT	72552.8	42081.5	202408	0	0	12751.9	174104	144293	22384.1	211311	4701.59	0	323919
P02631|ONCO_RAT	1	1	30.4	0.542989	0.720389	1.22012	0.0889874	Condition 2	Condition 1	P02631|ONCO_RAT	68902.4	46167.7	93867	117216	31856.9	608378	51198.6	303618	49331.4	424317	27557.5	249450	118114
P97697|IMPA1_RAT	1	1	24.76	0.543595	0.720389	10.7728	0.0888664	Condition 1	Condition 2	P97697|IMPA1_RAT	2122.28	0	0	70972.1	0	0	1999.1	1663.66	0	0	0	5307.02	0
Q920J4|TXNL1_RAT	2	2	111.83	0.545348	0.720389	1.49463	0.0885183	Condition 1	Condition 2	Q920J4|TXNL1_RAT	166481	60888.6	161153	763953	467790	552333	333131	249637	518965	148998	229528	146576	118006
P36373|KLK7_RAT;P15950|KLK3_RAT	18	15	1736.36	0.545758	0.720389	1.11173	0.088437	Condition 2	Condition 1	P36373|KLK7_RAT	2.1451e+08	1.63261e+08	3.65224e+08	3.69935e+08	1.57315e+09	4.39342e+08	4.45764e+08	4.86658e+08	1.08907e+09	4.9285e+08	1.96601e+08	2.55789e+08	6.64225e+08
P01681|KVX01_RAT	8	4	861.17	0.545852	0.720389	1.25728	0.0884184	Condition 1	Condition 2	P01681|KVX01_RAT	1.11183e+08	1.03917e+08	1.90725e+08	2.35442e+08	4.07846e+07	1.81446e+08	1.86796e+08	1.21671e+08	7.57573e+07	1.37978e+08	1.27129e+08	1.07255e+08	6.31634e+07
P02625|PRVA_RAT	18	18	1726.93	0.546585	0.720389	1.42022	0.0882739	Condition 1	Condition 2	P02625|PRVA_RAT	4.08294e+09	4.30918e+09	6.24377e+09	6.22565e+09	2.38231e+08	4.40478e+09	4.61368e+09	5.29974e+09	2.87871e+09	4.56209e+09	1.38343e+08	2.9222e+09	2.61847e+09
Q03336|RGN_RAT	6	6	409.95	0.54776	0.720396	1.23504	0.0880427	Condition 2	Condition 1	Q03336|RGN_RAT	1.71568e+06	949619	3.6605e+06	989069	1.49863e+06	6.03344e+06	3.57835e+06	2.43831e+06	8.28868e+06	2.85441e+06	3.91896e+06	1.84022e+06	915865
P02770|ALBU_RAT	73	72	7811.96	0.549919	0.721693	1.26535	0.0876206	Condition 2	Condition 1	P02770|ALBU_RAT	9.41454e+09	5.31314e+09	8.19798e+09	1.46738e+10	5.32864e+09	1.67925e+10	9.24236e+09	1.10475e+10	1.22715e+10	1.9081e+10	2.57647e+10	5.4267e+09	7.89525e+09
P10960|SAP_RAT	14	14	911.72	0.553155	0.723312	1.21077	0.0869944	Condition 2	Condition 1	P10960|SAP_RAT	2.90352e+07	7.06523e+07	1.02694e+08	5.79009e+07	5.01786e+07	6.40622e+07	1.1761e+08	1.14743e+08	6.74659e+07	6.18378e+07	5.25984e+07	3.87411e+07	7.98527e+07
P09812|PYGM_RAT;D3ZEF4|CUL7_RAT	14	11	910.85	0.554108	0.723312	2.50163	0.0868114	Condition 1	Condition 2	P09812|PYGM_RAT	832987	1.37433e+06	949351	1.52236e+06	537284	1.88874e+07	655923	697646	1.26835e+06	369753	4.88628e+06	846237	1.12218e+06
P07150|ANXA1_RAT	9	9	811.01	0.554732	0.723312	1.10595	0.0866919	Condition 2	Condition 1	P07150|ANXA1_RAT	2.85279e+06	3.32706e+06	1.44677e+07	4.3553e+06	2.6635e+06	1.81603e+06	5.3813e+06	1.89174e+06	6.14187e+06	5.41775e+06	5.66155e+06	5.34789e+06	1.10939e+07
Q06880|NBL1_RAT	1	1	29.89	0.555854	0.723312	1.3441	0.0864778	Condition 2	Condition 1	Q06880|NBL1_RAT	49909.5	61129	170434	168794	148979	167803	140708	396543	58902.1	325315	58042.9	629.768	102571
Q62920|PDLI5_RAT	6	6	530.07	0.558374	0.724577	1.21195	0.086	Condition 1	Condition 2	Q62920|PDLI5_RAT	7.10426e+07	4.68534e+07	2.99036e+07	6.33666e+07	1.40774e+07	1.36705e+07	1.45517e+07	8.15074e+07	2.23872e+07	4.12681e+07	5.70454e+06	1.69776e+07	1.83932e+07
Q6AYS7|ACY1A_RAT;Q6PTT0|ACY1B_RAT	12	12	809.14	0.55918	0.724577	1.09509	0.0858482	Condition 1	Condition 2	Q6AYS7|ACY1A_RAT	5.33378e+06	7.62322e+06	1.93637e+07	3.71564e+06	8.03111e+06	8.91584e+06	1.3028e+07	6.65883e+06	2.64628e+07	8.17924e+06	4.30212e+06	4.6887e+06	4.61245e+06
Q9WUW9|S1C2A_RAT;Q9WUW8|ST1C2_RAT	4	4	177.83	0.561708	0.72494	1.78968	0.0853748	Condition 1	Condition 2	Q9WUW9|S1C2A_RAT	2.89737e+06	39409.2	206752	424343	370706	922335	836532	437470	1.19506e+06	227323	299564	838777	41453.8
Q9WUH4|FHL1_RAT	4	4	171.1	0.562472	0.72494	1.22303	0.0852326	Condition 1	Condition 2	Q9WUH4|FHL1_RAT	46826.4	45120.7	426341	59191.9	63353.6	1.32028e+06	714347	415198	35810	241263	239623	1360.58	32597.8
P12346|TRFE_RAT	56	55	5153.59	0.562994	0.72494	1.19816	0.0851357	Condition 2	Condition 1	P12346|TRFE_RAT	8.37427e+08	5.66516e+08	8.21731e+08	2.36684e+09	5.18951e+08	1.57599e+09	1.47117e+09	1.09735e+09	9.3094e+08	1.71496e+09	3.41288e+09	6.76535e+08	1.05564e+09
Q6AYT0|QOR_RAT	7	7	383.81	0.566828	0.724943	2.19616	0.0844296	Condition 2	Condition 1	Q6AYT0|QOR_RAT	1.38164e+06	1.80698e+06	2.36697e+06	818041	752742	1.86476e+06	5.02796e+06	771977	1.06406e+07	713042	778546	1.07782e+06	6.22517e+06
Q6TUD4|YIPF3_RAT	1	1	37.52	0.566837	0.724943	1.16926	0.084428	Condition 2	Condition 1	Q6TUD4|YIPF3_RAT	3.80056e+07	2.7938e+07	3.80323e+07	1.39853e+07	1.38102e+07	1.80875e+07	1.98217e+07	2.69374e+07	1.53695e+07	2.49627e+07	1.38122e+07	5.44834e+07	2.7605e+07
Q06000|LIPL_RAT	1	1	18.6	0.567493	0.724943	2.81911	0.0843082	Condition 1	Condition 2	Q06000|LIPL_RAT	0	10463.9	50881.5	42366.2	0	13682.3	0	0	15990.4	0	11773	0	0
Q63108|EST1E_RAT	4	0	238.14	0.567707	0.724943	1.07931	0.0842691	Condition 2	Condition 1	Q63108|EST1E_RAT	6.85564e+07	2.1006e+07	3.79109e+07	3.49033e+07	1.36979e+07	3.57563e+07	2.33483e+07	3.42737e+07	4.02105e+07	5.47074e+07	4.83234e+07	2.79345e+07	2.86778e+07
Q9ES66|CAN10_RAT	1	0	26.55	0.571144	0.727821	1.24789	0.0836467	Condition 2	Condition 1	Q9ES66|CAN10_RAT	162958	246897	690169	1.5121e+06	862539	122171	265522	1.99634e+06	344311	418570	44998.8	3559.97	389004
Q9QYU4|CRYM_RAT	2	2	99.39	0.576141	0.732673	1.38175	0.0827556	Condition 2	Condition 1	Q9QYU4|CRYM_RAT	156433	167816	798694	122021	91317.5	417379	254882	151161	1.21841e+06	199215	505700	437917	125436
Q6P7B0|SYWC_RAT	1	1	28.11	0.578394	0.734021	13.2098	0.0823594	Condition 1	Condition 2	Q6P7B0|SYWC_RAT	393.814	0	0	0	107421	0	0	0	0	0	8161.76	0	0
P07632|SODC_RAT	13	13	824.42	0.580371	0.735015	1.14269	0.0820143	Condition 1	Condition 2	P07632|SODC_RAT	2.25309e+08	2.59141e+08	5.20899e+08	2.81604e+08	2.24399e+08	1.02695e+09	4.52912e+08	6.0382e+08	8.71768e+08	3.6649e+08	1.59954e+08	2.71225e+08	1.30754e+08
P27590|UROM_RAT	28	28	1854.73	0.58318	0.7362	1.04538	0.0815284	Condition 2	Condition 1	P27590|UROM_RAT	4.3738e+07	4.48638e+07	1.2906e+08	6.92426e+07	3.89695e+07	1.01887e+08	1.42243e+08	8.40184e+07	9.2436e+07	1.05721e+08	6.6901e+07	5.00534e+07	7.42139e+07
P28494|MA2A1_RAT	1	1	57.69	0.5837	0.7362	1.01737	0.0814391	Condition 1	Condition 2	P28494|MA2A1_RAT	0	0	1121.09	0	51261.2	0	2046.41	4326.56	41133	4253.39	0	3786.53	0
P50398|GDIA_RAT	5	1	318.88	0.591294	0.741651	1.03811	0.0801531	Condition 2	Condition 1	P50398|GDIA_RAT	273907	78444.2	256185	435572	523111	749499	164636	659845	1.11533e+06	124372	362057	131688	154855
Q811M5|CO6_RAT	4	4	218.86	0.591948	0.741651	1.85988	0.080044	Condition 2	Condition 1	Q811M5|CO6_RAT	360224	276387	181800	1.27002e+06	244339	622615	628889	2.37948e+06	254667	1.2661e+06	2.06918e+06	231887	127862
Q64240|AMBP_RAT	29	29	2890.67	0.592659	0.741651	1.32972	0.0799258	Condition 2	Condition 1	Q64240|AMBP_RAT	6.63232e+08	1.41113e+08	1.73934e+08	4.31757e+08	4.70923e+08	5.66476e+08	2.70044e+08	8.95078e+08	1.09387e+08	8.6364e+08	7.5801e+08	3.46024e+08	2.33001e+08
Q01460|DIAC_RAT	8	6	623.55	0.592841	0.741651	1.13192	0.0798956	Condition 1	Condition 2	Q01460|DIAC_RAT	6.25636e+06	1.0623e+07	6.48006e+06	3.82293e+06	3.8349e+06	5.30607e+06	7.42982e+06	5.51988e+06	5.32076e+06	4.70791e+06	3.95279e+06	5.07399e+06	5.86566e+06
P01946|HBA_RAT	9	9	811.95	0.594095	0.741669	2.2349	0.0796879	Condition 1	Condition 2	P01946|HBA_RAT	1.13933e+07	4.76751e+07	1.88238e+08	4.75396e+08	2.40691e+07	3.02669e+08	3.94767e+07	4.17314e+07	3.1462e+07	1.14858e+08	1.85782e+08	3.14203e+07	3.63454e+07
P14480|FIBB_RAT;Q9QYJ4|ABCB9_RAT	18	17	1321.84	0.595266	0.741669	2.30628	0.079495	Condition 1	Condition 2	P14480|FIBB_RAT	4.08558e+06	1.79078e+06	1.97894e+06	4.57476e+07	5.28022e+06	2.14192e+07	3.13075e+06	4.55213e+06	6.31768e+06	2.24146e+06	1.19756e+07	2.1123e+06	4.74265e+06
Q8VIF7|SBP1_RAT	7	7	361.53	0.596588	0.741815	1.21007	0.0792781	Condition 2	Condition 1	Q8VIF7|SBP1_RAT	273359	752709	1.73676e+06	194053	546817	1.43751e+06	691444	646494	2.71319e+06	791691	1.29445e+06	465790	489128
P20059|HEMO_RAT	30	29	2560.64	0.59809	0.742184	1.15498	0.0790329	Condition 1	Condition 2	P20059|HEMO_RAT	6.81246e+08	7.79732e+08	7.18263e+08	6.27951e+08	2.96966e+08	1.53925e+09	9.28225e+08	5.67344e+08	6.96914e+08	7.32598e+08	1.43926e+09	4.93046e+08	3.68709e+08
P18757|CGL_RAT	7	7	392.18	0.59965	0.742622	1.18662	0.0787798	Condition 2	Condition 1	P18757|CGL_RAT	778400	1.80897e+06	5.69821e+06	1.13417e+06	1.13446e+06	1.41785e+06	1.5335e+06	502982	1.00862e+07	1.9212e+06	1.22398e+06	347054	724779
Q6RY07|CHIA_RAT	6	6	278.94	0.601071	0.74272	1.17273	0.0785506	Condition 1	Condition 2	Q6RY07|CHIA_RAT	2.3201e+06	1.52664e+06	1.63457e+06	3.04953e+06	683078	381278	419441	213023	655440	1.8394e+06	1.67799e+06	351163	665435
P19939|APOC1_RAT	1	0	22.3	0.603835	0.74272	2.26012	0.078108	Condition 1	Condition 2	P19939|APOC1_RAT	18320.7	739045	741290	71553.8	362814	1.51873e+06	584490	226613	136964	396555	70935.5	151549	448288
P20766|LAC1_RAT	3	3	250.34	0.605068	0.74272	2.25553	0.0779121	Condition 2	Condition 1	P20766|LAC1_RAT	2.63476e+06	131599	1.29743e+06	969541	249935	3.22186e+06	3.41398e+06	7.21768e+06	233548	1.72e+06	1.53654e+07	664230	567731
Q5M876|ACY3_RAT	8	8	309.65	0.605274	0.74272	1.0545	0.0778795	Condition 1	Condition 2	Q5M876|ACY3_RAT	3.63846e+06	2.61482e+06	1.00299e+07	1.03297e+06	2.54321e+06	3.32945e+06	5.86076e+06	3.23128e+06	1.44229e+07	2.76833e+06	2.68662e+06	1.08112e+06	1.57346e+06
Q05175|BASP1_RAT	1	1	158.09	0.606837	0.74272	3.82828	0.0776327	Condition 2	Condition 1	Q05175|BASP1_RAT	33933.1	3743.91	15464	14823	52584.2	599759	32382.5	1.579e+06	311186	939282	3539.1	3650.32	9782.84
P29315|RINI_RAT	1	1	41.83	0.606969	0.74272	1.32351	0.0776118	Condition 1	Condition 2	P29315|RINI_RAT	104584	201952	219433	173207	265927	145251	18869.8	104056	167660	150584	144143	103274	167367
Q5EBA1|SUV3_RAT	1	1	22.35	0.609182	0.743948	1.20158	0.0772651	Condition 1	Condition 2	Q5EBA1|SUV3_RAT	22795.3	29512.2	675.523	64918.8	130722	17307.6	15237.4	29269.2	17953.4	44511.1	36471.6	45064.2	54571.6
Q4V8I1|EPCR_RAT	2	2	161.02	0.610731	0.744363	1.1936	0.077024	Condition 1	Condition 2	Q4V8I1|EPCR_RAT	1.33675e+06	2.49765e+06	2.34965e+06	783201	818918	706892	2.08358e+06	878290	963758	1.52526e+06	838052	674268	1.57422e+06
P0DMW0|HS71A_RAT	4	1	146.86	0.614476	0.747448	1.19831	0.076447	Condition 2	Condition 1	P0DMW0|HS71A_RAT	525637	302753	418758	2.22505e+06	2.40705e+06	2.98387e+06	1.06037e+06	1.59046e+06	4.17523e+06	1.47087e+06	2.44847e+06	537911	1.29414e+06
Q8CGV7|THTPA_RAT	1	1	16.27	0.621471	0.753375	1.791	0.075391	Condition 2	Condition 1	Q8CGV7|THTPA_RAT	51786.1	4947.36	8598.22	0	0	0	0	0	0	6022.22	94578.4	8466.05	0
P31722|C1QC_RAT	1	1	91.59	0.621796	0.753375	8.81939	0.0753426	Condition 2	Condition 1	P31722|C1QC_RAT	1.37232e+06	7.57897e+06	2.74674e+07	4.90404e+06	2.4599e+06	1.09627e+07	2.32582e+07	1.14727e+07	7.75765e+06	8.2662e+06	1.20984e+06	1.08057e+06	3.86828e+07
Q9EQV9|CBPB2_RAT	6	6	300.38	0.625396	0.755436	1.13526	0.0748108	Condition 2	Condition 1	Q9EQV9|CBPB2_RAT	1.31011e+06	1.80168e+07	9.01544e+06	7.28985e+06	7.91574e+06	2.30771e+07	1.69816e+07	2.54197e+07	1.67033e+07	1.61561e+07	9.8374e+06	6.03977e+06	3.3063e+06
F1M386|RPGF2_RAT	1	1	26.97	0.625953	0.755436	15.3757	0.0747292	Condition 1	Condition 2	F1M386|RPGF2_RAT	11781	0	0	226938	8730.13	0	0	0	6942.53	0	3636.69	595.47	2687.19
P62824|RAB3C_RAT	1	1	36.97	0.628738	0.757313	6.33518	0.0743235	Condition 1	Condition 2	P62824|RAB3C_RAT	18430.4	658.189	0.282344	66493.1	187982	57922.2	3641.29	9789.93	18440.1	18210.3	3183.74	1100.96	2174.52
P23377|FURIN_RAT	2	2	69.74	0.634833	0.762071	7.06599	0.0734508	Condition 2	Condition 1	P23377|FURIN_RAT	17711	101861	170004	76657.9	54531.6	909992	16931.4	18721.3	753961	53635.3	36142.5	28339.5	8.5465e+06
P07943|ALDR_RAT	2	2	125.36	0.636094	0.762071	1.07069	0.0732728	Condition 1	Condition 2	P07943|ALDR_RAT	609334	2.69802e+06	468394	1.90065e+06	1.33841e+06	1.83783e+06	385520	2.71831e+06	676069	1.37052e+06	960903	90742.5	445322
Q5XI52|VEZA_RAT	1	1	34.99	0.638026	0.762071	1.70169	0.0730018	Condition 1	Condition 2	Q5XI52|VEZA_RAT	207843	395292	272140	384883	0	155989	133961	274815	271319	92417.2	118921	14536.6	72098.2
P80020|FABP6_RAT	8	8	673.07	0.639294	0.762071	2.11041	0.0728249	Condition 2	Condition 1	P80020|FABP6_RAT	3.54254e+06	6.24632e+06	893897	3.92453e+06	2.02567e+06	8.12321e+06	3.07429e+06	3.67618e+07	2.58612e+06	5.83015e+06	7.68307e+06	2.42491e+06	866970
P47875|CSRP1_RAT	1	1	38.05	0.639792	0.762071	6.56791	0.0727558	Condition 1	Condition 2	P47875|CSRP1_RAT	0	0	0	69606.7	5149.05	0	0	0	6786.57	0	38.4881	4117.43	0
P25093|FAAA_RAT	2	2	148.26	0.640118	0.762071	1.25083	0.0727105	Condition 1	Condition 2	P25093|FAAA_RAT	157486	612138	2.73894e+06	164859	340583	652928	1.0704e+06	402584	1.97722e+06	823977	453841	17241.5	440250
Q68FP1|GELS_RAT	26	26	2388.1	0.642154	0.76302	1.26403	0.0724293	Condition 2	Condition 1	Q68FP1|GELS_RAT	2.72002e+08	2.48384e+08	2.39603e+08	2.58548e+08	1.09973e+08	3.12189e+08	2.64094e+08	4.9664e+08	1.16819e+08	4.34487e+08	4.5956e+08	1.39698e+08	1.68464e+08
P27867|DHSO_RAT	1	1	45.7	0.648234	0.766753	1.60221	0.0716028	Condition 2	Condition 1	P27867|DHSO_RAT	65004.9	0	39347	14354.6	146811	31169.2	19250.1	13083.1	165267	94879.7	214075	18893.2	0
P62959|HINT1_RAT	2	2	90.93	0.648638	0.766753	1.46272	0.0715486	Condition 1	Condition 2	P62959|HINT1_RAT	99720.7	166305	96928.1	732564	350869	1.99261e+06	1.11563e+06	278514	542358	43655	1.5128e+06	370957	169705
Q71MB6|SO4C1_RAT	1	1	22.95	0.649033	0.766753	3.22048	0.0714957	Condition 1	Condition 2	Q71MB6|SO4C1_RAT	537838	11614.5	1782.74	196925	38031	805669	319068	105949	127924	175598	138476	10211.4	10824.5
P04218|OX2G_RAT	1	1	53.17	0.651095	0.767715	1.34154	0.0712207	Condition 1	Condition 2	P04218|OX2G_RAT	63269.5	343714	462185	335212	219883	456198	670016	342430	246652	272506	139548	232219	386426
P50280|MMP7_RAT	1	1	30.51	0.653701	0.767813	1.12438	0.0708762	Condition 2	Condition 1	P50280|MMP7_RAT	5451.88	11300.6	46670.7	116889	772743	10726.1	293439	64582.8	541529	129566	11831.3	122.977	663725
P30120|TIMP1_RAT	5	4	318.64	0.654338	0.767813	1.2595	0.0707926	Condition 2	Condition 1	P30120|TIMP1_RAT	2.676e+06	776958	1.08558e+06	2.43563e+06	4.99638e+06	2.73951e+06	1.0584e+06	1.70673e+06	4.55875e+06	1.44399e+06	864489	1.29872e+06	3.10382e+06
P01830|THY1_RAT	2	2	90.92	0.655946	0.767813	1.23827	0.0705825	Condition 1	Condition 2	P01830|THY1_RAT	256364	10739.1	11483.1	107703	69065.2	351622	25119.1	49750	10242	89747.9	418334	26933.3	4680.03
Q5M8C6|FGL1_RAT	1	1	36.99	0.656168	0.767813	1.17111	0.0705536	Condition 2	Condition 1	Q5M8C6|FGL1_RAT	54466.6	0	0	80661.5	217494	88844.6	33640.5	0	271311	26745.2	67035.9	2888.14	64586.3
P36201|CRIP2_RAT	1	1	40.51	0.657671	0.768112	1.0276	0.0703584	Condition 2	Condition 1	P36201|CRIP2_RAT	292586	228395	8996.09	249756	268917	488018	2603.54	231253	831950	110763	113292	19194.1	161895
P34901|SDC4_RAT	2	2	47.42	0.660481	0.769933	1.05756	0.0699966	Condition 1	Condition 2	P34901|SDC4_RAT	350936	92461.7	469182	138399	52131.1	109391	21055.9	91488.7	166054	216470	261118	46775.3	98027
Q9Z1N3|MYO9A_RAT	1	1	20.33	0.663093	0.771516	1.58612	0.0696641	Condition 1	Condition 2	Q9Z1N3|MYO9A_RAT	6.79159e+06	5.03627e+06	184084	755974	406306	518569	666197	2.77768e+06	181041	247455	79742.9	2.50356e+06	1.79884e+06
O70352|CD82_RAT	1	1	25.61	0.670349	0.775054	1.3833	0.0687582	Condition 2	Condition 1	O70352|CD82_RAT	7126.32	28355.2	116654	166076	298606	51354.9	51053.6	59345.2	471614	117554	228684	70699.9	12177.7
Q01205|ODO2_RAT	2	2	166.8	0.671089	0.775054	1.0052	0.0686673	Condition 2	Condition 1	Q01205|ODO2_RAT	2.94361e+06	6.17447e+06	2.49284e+06	1.22295e+06	1.21244e+06	1.15727e+06	2.07156e+06	3.38543e+06	2.30695e+06	1.85074e+06	1.67062e+06	1.3476e+06	3.00741e+06
Q08464|FZD2_RAT	1	1	36.92	0.675923	0.775054	1.8445	0.06808	Condition 2	Condition 1	Q08464|FZD2_RAT	11590.2	18441.4	13625.4	45725.6	37824.6	51425.3	42662.2	143167	58868.7	112419	200.432	1936.1	26057.7
P62260|1433E_RAT	4	2	212.07	0.676238	0.775054	1.18425	0.0680421	Condition 1	Condition 2	P62260|1433E_RAT	488595	836407	615517	3.01224e+06	1.84401e+06	4.5016e+06	2.1363e+06	3.04857e+06	3.56612e+06	1.79776e+06	1.33439e+06	340438	491678
Q64602|AADAT_RAT	12	12	748.97	0.676423	0.775054	1.20507	0.0680198	Condition 1	Condition 2	Q64602|AADAT_RAT	2.2576e+07	3.01179e+07	4.25021e+07	5.59019e+06	9.43149e+06	1.37614e+07	1.80971e+07	2.05173e+07	3.28072e+07	1.7506e+07	2.04433e+07	1.42546e+07	6.20497e+06
P09034|ASSY_RAT	1	1	15.15	0.678217	0.775054	5.03923	0.0678052	Condition 2	Condition 1	P09034|ASSY_RAT	0	0	0	0	5630.03	0	3891.78	0	11464.1	7.65013	36508.1	2.7862	0
Q99041|TGM4_RAT	64	64	5667.12	0.679353	0.775054	2.17952	0.0676701	Condition 1	Condition 2	Q99041|TGM4_RAT	6.78279e+07	1.07155e+08	7.89469e+07	1.85345e+08	6.08566e+09	9.25819e+07	4.53033e+08	4.39607e+07	1.40512e+09	4.55292e+07	8.16605e+07	9.45646e+07	1.50463e+09
P01835|KACB_RAT	17	10	3415.83	0.681791	0.775054	1.29001	0.0673823	Condition 1	Condition 2	P01835|KACB_RAT	1.05385e+10	1.12037e+10	1.09865e+10	5.22254e+09	1.01169e+09	5.44271e+09	5.59828e+09	3.48115e+09	2.92427e+09	3.57635e+09	4.57067e+09	7.63694e+09	4.64255e+09
P38983|RSSA_RAT	1	1	83.19	0.681831	0.775054	16.8056	0.0673776	Condition 1	Condition 2	P38983|RSSA_RAT	0	0	0	0	0	47344	5474.43	3057.49	0	0	0	0	85.4079
P17475|A1AT_RAT	29	29	2645.46	0.681959	0.775054	1.12916	0.0673626	Condition 1	Condition 2	P17475|A1AT_RAT	3.70309e+08	2.34854e+08	2.11705e+08	4.09688e+08	8.49581e+07	2.5997e+08	1.98711e+08	2.35996e+08	2.37061e+08	3.54083e+08	3.40281e+08	1.25096e+08	1.11046e+08
P15083|PIGR_RAT	23	23	2056.92	0.683719	0.775054	1.20925	0.0671567	Condition 2	Condition 1	P15083|PIGR_RAT	5.21909e+07	2.86919e+07	6.54943e+07	6.96329e+07	6.89926e+07	6.31067e+07	5.06122e+07	4.86589e+07	1.33009e+08	4.31301e+07	3.41184e+07	3.73799e+07	7.80382e+07
Q9WTR8|PHLP1_RAT	1	1	24.86	0.684827	0.775054	1.93724	0.0670279	Condition 2	Condition 1	Q9WTR8|PHLP1_RAT	16003.4	7.57747	0	2397.95	62911.6	0	0	0	20044.8	2211.2	0	0	18206.5
P20760|IGG2A_RAT	44	35	3920.42	0.685055	0.775054	1.31283	0.0670015	Condition 1	Condition 2	P20760|IGG2A_RAT	6.90126e+08	8.90125e+08	1.30017e+09	2.30547e+09	5.47705e+08	1.55831e+09	2.23156e+08	7.90148e+08	1.04665e+09	1.3772e+09	4.49345e+08	3.97125e+08	1.06091e+09
P01041|CYTB_RAT	3	3	243.64	0.685759	0.775054	1.34356	0.0669201	Condition 1	Condition 2	P01041|CYTB_RAT	1.807e+07	3.6442e+06	2.51063e+06	1.91362e+07	1.03711e+07	2.45365e+07	1.99037e+06	1.05104e+07	6.76566e+06	1.34107e+07	1.93834e+07	2.06257e+06	1.42449e+06
P11980|KPYM_RAT	14	14	1133.26	0.68651	0.775054	1.09028	0.0668334	Condition 1	Condition 2	P11980|KPYM_RAT	2.27367e+06	3.07338e+06	3.5902e+06	5.08813e+06	1.83226e+06	3.32247e+07	1.42097e+06	3.51552e+06	5.19707e+06	6.47244e+06	2.20512e+07	1.26764e+06	4.6364e+06
P04182|OAT_RAT	2	2	66.19	0.687143	0.775054	1.03419	0.0667605	Condition 1	Condition 2	P04182|OAT_RAT	1.04164e+07	9.3049e+06	1.86273e+07	6.73597e+06	3.35122e+06	9.1368e+06	1.0561e+07	1.61467e+07	2.98116e+06	9.58721e+06	8.25229e+06	1.98708e+07	3.70033e+06
Q5PPH0|ENOPH_RAT	3	3	172.8	0.688526	0.775054	1.10141	0.066602	Condition 2	Condition 1	Q5PPH0|ENOPH_RAT	1.81251e+06	2.83263e+06	2.82919e+06	1.31224e+06	391961	1.04176e+06	1.33877e+06	1.88295e+06	1.85563e+06	2.36765e+06	734068	1.02837e+06	1.16621e+06
P16290|PGAM2_RAT	4	4	189.24	0.6888	0.775054	1.29828	0.0665708	Condition 1	Condition 2	P16290|PGAM2_RAT	2.20714e+06	473351	665675	6.0748e+06	200556	1.40053e+07	239367	3.53855e+06	2.06711e+06	1.54266e+06	7.75081e+06	114887	1.36815e+06
P32038|CFAD_RAT	10	10	1315.37	0.690965	0.776072	1.06599	0.0663248	Condition 1	Condition 2	P32038|CFAD_RAT	4.59646e+08	2.79473e+08	1.18313e+08	2.16432e+08	7.95351e+07	1.99939e+08	1.04015e+08	3.18868e+08	1.12688e+08	3.81686e+08	3.12255e+08	7.58604e+07	4.75202e+07
P04785|PDIA1_RAT	5	5	356.32	0.692985	0.776923	1.11205	0.0660973	Condition 1	Condition 2	P04785|PDIA1_RAT	663262	573759	984610	375082	668750	1.36898e+06	1.32286e+06	1.05964e+06	1.25209e+06	590415	758129	276422	749944
P31044|PEBP1_RAT	15	15	1590.37	0.697374	0.779824	1.35205	0.0656095	Condition 2	Condition 1	P31044|PEBP1_RAT	1.54071e+08	1.72298e+08	8.76509e+07	9.18329e+07	3.05861e+07	2.0856e+08	3.99399e+07	3.5248e+08	5.80755e+07	3.16047e+08	9.26191e+07	1.27167e+08	2.79649e+07
Q9QXQ0|ACTN4_RAT;Q9Z1P2|ACTN1_RAT	3	3	98.12	0.698924	0.779824	1.53059	0.0654394	Condition 2	Condition 1	Q9QXQ0|ACTN4_RAT	73374.8	1797.09	31516.8	34196.6	30294	193193	34325	49278	78343.5	98897.2	343881	10313.9	7500.77
O35077|GPDA_RAT	1	1	45.62	0.699373	0.779824	1.14345	0.0653902	Condition 1	Condition 2	O35077|GPDA_RAT	0	3086.87	8355.43	38781.6	7361.17	202693	3949.41	2276.94	104567	42962.6	67601.7	0	13671
Q63081|PDIA6_RAT	1	1	109.75	0.703024	0.782476	1.90327	0.0649947	Condition 1	Condition 2	Q63081|PDIA6_RAT	0	22837.1	37460.3	48884.8	334135	120673	99110.3	10236.2	114919	28021.8	6309.08	0	182269
P04797|G3P_RAT;Q9ESV6|G3PT_RAT	21	21	1781.27	0.706143	0.783559	1.11689	0.0646615	Condition 1	Condition 2	P04797|G3P_RAT	8.84931e+06	1.12208e+07	2.08264e+07	2.40958e+07	1.47055e+07	8.96733e+07	1.83318e+07	1.6049e+07	3.17506e+07	1.62446e+07	7.88695e+07	7.87266e+06	7.72021e+06
P46953|3HAO_RAT	3	3	192.76	0.707053	0.783559	1.032	0.0645651	Condition 2	Condition 1	P46953|3HAO_RAT	539201	495248	1.85453e+06	120611	826370	523911	806195	469902	1.88864e+06	822026	590570	587792	369216
P50137|TKT_RAT	4	4	226.34	0.708677	0.783559	1.90565	0.0643941	Condition 2	Condition 1	P50137|TKT_RAT	195102	117308	78397.7	84345.3	57212.2	276857	97002.2	259051	460682	327163	519728	10521.5	51755.7
P04642|LDHA_RAT;P19629|LDHC_RAT	6	6	317.61	0.709349	0.783559	1.14453	0.0643237	Condition 1	Condition 2	P04642|LDHA_RAT	474645	133999	251104	1.25502e+06	450983	5.41142e+06	342532	209005	1.42326e+06	386328	4.68527e+06	128119	126251
Q5RKI0|WDR1_RAT	6	6	364.02	0.710362	0.783559	1.25027	0.0642179	Condition 1	Condition 2	Q5RKI0|WDR1_RAT	677497	219373	287318	1.55674e+06	172082	943925	155259	564366	438886	522589	1.19813e+06	103945	102293
Q63357|MYO1D_RAT	6	6	251.22	0.714374	0.786575	1.46176	0.0638034	Condition 2	Condition 1	Q63357|MYO1D_RAT	811583	97522.6	200711	425027	793003	476551	157405	191646	2.18623e+06	307390	104569	262514	638027
Q8R431|MGLL_RAT	1	1	27.52	0.717002	0.786794	1.25124	0.0635358	Condition 2	Condition 1	Q8R431|MGLL_RAT	211052	199835	488755	55594.7	15515.5	232206	214027	91806.9	389657	72195.3	306434	751831	84931
P10959|EST1C_RAT	21	17	1696.73	0.719609	0.786794	1.05943	0.0632733	Condition 2	Condition 1	P10959|EST1C_RAT	1.12898e+08	5.33526e+07	9.11775e+07	8.6502e+07	4.37132e+07	9.81768e+07	6.04503e+07	7.97054e+07	8.55807e+07	1.10309e+08	1.23069e+08	5.16271e+07	7.00459e+07
P06882|THYG_RAT	1	0	31.38	0.720942	0.786794	1.27578	0.0631403	Condition 2	Condition 1	P06882|THYG_RAT	101183	214229	546377	1.13358e+06	160955	85016.1	203880	941123	304292	280994	43317.4	3559.97	275786
Q68FT5|BHMT2_RAT	2	2	59.78	0.722708	0.786794	1.00585	0.0629652	Condition 1	Condition 2	Q68FT5|BHMT2_RAT	7.74754e+07	1.1213e+08	8.57307e+07	2.44495e+07	2.56882e+07	3.04324e+07	6.25973e+07	9.49232e+07	4.82345e+07	8.68005e+07	4.72539e+07	5.59486e+07	4.61576e+07
O55159|EPCAM_RAT	1	1	26.3	0.724566	0.786794	1.03638	0.0627824	Condition 1	Condition 2	O55159|EPCAM_RAT	12524.2	167357	108880	131815	16554.5	115025	22380.5	154597	46038.1	44828.5	88745.3	15945.2	113007
Q64057|AL7A1_RAT	1	1	30.79	0.724869	0.786794	1.62928	0.0627529	Condition 2	Condition 1	Q64057|AL7A1_RAT	20941.2	12857.1	165538	6259.5	18499.8	19863.2	34103.4	13923.6	280209	75930.4	13792.8	45.1165	42608.2
P63029|TCTP_RAT	1	1	112.82	0.726103	0.786794	1.01335	0.0626324	Condition 1	Condition 2	P63029|TCTP_RAT	441145	332930	466600	369301	268265	545344	210663	240305	496455	265474	708430	133654	388698
P14604|ECHM_RAT	1	1	35.44	0.72825	0.786794	1.18491	0.0624246	Condition 1	Condition 2	P14604|ECHM_RAT	34707.3	1417.59	36092.5	636.132	0	9988.62	11744	0	23448	12877.7	7312.07	12496.6	0
P22282|22P1_RAT	15	13	1619.18	0.728718	0.786794	1.06381	0.0623796	Condition 1	Condition 2	P22282|22P1_RAT	2.60479e+09	1.05697e+08	1.08374e+09	3.7858e+09	3.09777e+09	3.99818e+09	7.7695e+08	1.92733e+09	5.20719e+09	1.03702e+09	8.92422e+08	8.87043e+08	2.06808e+09
P54313|GBB2_RAT;O35353|GBB4_RAT	3	1	246.26	0.730179	0.786794	1.00681	0.0622395	Condition 1	Condition 2	P54313|GBB2_RAT	2.00184e+08	1.01422e+08	1.43177e+08	2.37945e+08	1.34727e+08	2.33617e+08	7.37973e+07	1.08843e+08	1.75626e+08	2.47449e+08	3.006e+08	3.50239e+07	1.54617e+08
Q8JZQ0|CSF1_RAT	2	2	86.82	0.731438	0.786794	1.22841	0.0621196	Condition 1	Condition 2	Q8JZQ0|CSF1_RAT	1.43997e+06	578175	744744	674241	7.2878e+06	1.01168e+06	612665	1.07287e+06	881904	1.32264e+06	738718	943749	3.4557e+06
Q62638|GSLG1_RAT	2	2	143.89	0.731659	0.786794	1.12567	0.0620986	Condition 2	Condition 1	Q62638|GSLG1_RAT	265082	300990	485650	281998	443393	551309	288339	296475	512729	317305	256750	251378	501319
P10758|LITH_RAT	3	3	257.22	0.732274	0.786794	1.14666	0.0620404	Condition 2	Condition 1	P10758|LITH_RAT	8.77411e+06	1.10031e+07	2.11148e+07	6.08435e+06	2.12994e+06	6.21287e+06	1.24429e+06	3.56111e+06	1.83469e+06	6.27397e+06	4.71738e+06	2.08081e+07	9.24627e+06
Q9R1T1|BAF_RAT	3	3	250.58	0.733112	0.786794	1.02125	0.0619613	Condition 1	Condition 2	Q9R1T1|BAF_RAT	8.24709e+06	6.04011e+06	4.09801e+06	5.26086e+06	2.24611e+06	5.92619e+06	1.97417e+06	8.97961e+06	3.7522e+06	9.69822e+06	3.59856e+06	2.25467e+06	1.37785e+06
P08009|GSTM4_RAT	3	0	184.13	0.733747	0.786794	1.1513	0.0619015	Condition 2	Condition 1	P08009|GSTM4_RAT	612478	342400	185961	733165	754378	1.04742e+06	153040	523608	1.41483e+06	680926	204796	183237	592884
Q8CFN2|CDC42_RAT	1	1	60.44	0.735247	0.787031	1.69073	0.061761	Condition 2	Condition 1	Q8CFN2|CDC42_RAT	66617	321.17	0	44334.4	28318.9	21937.7	23537.1	9531.7	105435	92900.1	0	35253.1	44403.5
Q08415|KAT1_RAT	1	1	74.54	0.736671	0.787187	1.4024	0.0616285	Condition 2	Condition 1	Q08415|KAT1_RAT	0	82087	422988	13957.2	0	132752	175503	134522	797661	201472	16215.2	8121.82	2194.49
P46844|BIEA_RAT	1	1	20.92	0.747903	0.79697	1.08972	0.0606132	Condition 2	Condition 1	P46844|BIEA_RAT	158.323	3177.83	0	2075.33	1334.55	16926.8	10959.8	0	4545.48	6440.94	20904.3	4695.13	1153.86
Q5I0M2|NADC_RAT	1	1	22.87	0.748416	0.79697	1.24524	0.0605681	Condition 2	Condition 1	Q5I0M2|NADC_RAT	129337	171843	343903	29702.5	21011.3	79961	196493	132605	557446	155906	88010.5	182695	18973.4
Q62902|LMAN1_RAT	1	1	37.89	0.753217	0.797093	2.28531	0.0601512	Condition 2	Condition 1	Q62902|LMAN1_RAT	103218	154.767	10082.7	12768.1	245.89	1174.38	0	0	146941	1066.44	2301.8	1068.16	1555.57
P53813|PROS_RAT	3	3	122.14	0.757221	0.797093	1.07265	0.0598106	Condition 1	Condition 2	P53813|PROS_RAT	243912	100664	198825	549447	734773	411842	64397	153009	691709	390961	217222	13786.2	377429
P97574|STC1_RAT	2	1	69.59	0.764205	0.797093	1.24739	0.0592321	Condition 2	Condition 1	P97574|STC1_RAT	5.92823e+06	1.60375e+06	2.11526e+06	2.44011e+06	7.53014e+06	3.11982e+06	1.40768e+06	857890	1.22765e+07	1.79459e+06	621498	1.27741e+06	3.9425e+06
P51886|LUM_RAT	2	2	114.33	0.766246	0.797093	1.75382	0.0590668	Condition 2	Condition 1	P51886|LUM_RAT	280213	516579	208019	476041	52893.3	537968	78998.7	95128.8	176200	170295	1.23865e+06	36271.5	1.34095e+06
Q63621|IL1AP_RAT	3	3	115.29	0.766325	0.797093	1.03134	0.0590604	Condition 1	Condition 2	Q63621|IL1AP_RAT	1.14441e+06	1.60135e+06	1.75281e+06	1.07543e+06	879548	940787	1.56207e+06	851324	1.53902e+06	1.29326e+06	611269	1.23725e+06	1.87199e+06
P13635|CERU_RAT	30	30	1952.42	0.766593	0.797093	1.4836	0.0590388	Condition 2	Condition 1	P13635|CERU_RAT	5.05281e+07	7.95155e+07	1.00565e+08	8.30894e+07	2.89076e+07	5.49151e+07	6.76319e+07	2.29569e+07	3.95937e+07	4.32281e+07	9.04456e+07	4.83034e+07	1.61843e+08
P09456|KAP0_RAT	1	1	23.09	0.768417	0.797093	1.52837	0.0588928	Condition 1	Condition 2	P09456|KAP0_RAT	0	0	8233.86	18264.1	44200.3	20319.1	1564.28	4301.25	24314.3	0	983.357	699.045	11412.9
Q99PS8|HRG_RAT	11	11	664.89	0.769259	0.797093	1.38514	0.0588258	Condition 2	Condition 1	Q99PS8|HRG_RAT	4.05023e+06	5.68122e+06	3.08237e+06	1.32464e+07	1.4954e+06	1.13896e+07	2.99628e+06	2.8187e+06	4.79031e+06	1.02716e+07	3.54561e+07	1.71789e+06	772791
Q5BK81|PTGR2_RAT	6	6	240.92	0.77137	0.797093	1.05474	0.058659	Condition 1	Condition 2	Q5BK81|PTGR2_RAT	2.57146e+06	562143	747344	1.21311e+06	814112	3.0657e+06	541546	2.51044e+06	2.49355e+06	1.9086e+06	556869	332029	414841
Q08420|SODE_RAT	3	3	319.34	0.773966	0.797093	1.27927	0.0584563	Condition 2	Condition 1	Q08420|SODE_RAT	3.71014e+06	1.32995e+06	1.2926e+06	2.75385e+06	2.36812e+06	4.48302e+06	2.75233e+06	3.65743e+06	2.84239e+06	4.59598e+06	4.01976e+06	454988	1.9985e+06
P35444|COMP_RAT	2	2	87.83	0.776937	0.797093	9.56612	0.0582277	Condition 1	Condition 2	P35444|COMP_RAT	0	0	2671.53	219519	5001.97	49450.7	3824.87	9908.26	0	5764.2	2196.64	2440.27	9009.48
P24090|FETUA_RAT	6	6	1026.58	0.778156	0.797093	1.20843	0.0581349	Condition 2	Condition 1	P24090|FETUA_RAT	3.75862e+07	3.39434e+07	4.02966e+07	1.3716e+08	3.32845e+07	8.98959e+07	3.51475e+07	3.87115e+07	4.05949e+07	2.45717e+07	2.07688e+08	4.06665e+07	8.92838e+07
Q6NYB7|RAB1A_RAT	1	1	29.75	0.778705	0.797093	3.10013	0.0580933	Condition 2	Condition 1	Q6NYB7|RAB1A_RAT	17238.8	2908.63	4749.63	23104	0	3137.9	5855.48	0	118786	7951.25	9094.48	0	35716.1
O08628|PCOC1_RAT	3	3	121.32	0.78122	0.797093	1.11951	0.0579042	Condition 2	Condition 1	O08628|PCOC1_RAT	706875	625632	890650	545092	743397	1.2531e+06	527585	633131	490898	558603	505754	1.58607e+06	978394
P48500|TPIS_RAT	6	6	511.22	0.782842	0.797093	1.0532	0.0577834	Condition 1	Condition 2	P48500|TPIS_RAT	3.56852e+06	2.1875e+06	2.67885e+06	4.98642e+06	3.41597e+06	1.22506e+07	3.34579e+06	2.80453e+06	5.33108e+06	4.59357e+06	1.13741e+07	1.55155e+06	2.00407e+06
Q924B5|TX101_RAT	2	2	163.39	0.784241	0.797093	4.99114	0.0576802	Condition 1	Condition 2	Q924B5|TX101_RAT	81595.2	1.74044e+06	132905	3812.14	56153.2	42451.8	38925.2	56597.6	45921.2	44365.4	123584	54190.9	38104.1
P15399|PBAS_RAT	34	34	3399.1	0.78449	0.797093	1.60915	0.0576619	Condition 1	Condition 2	P15399|PBAS_RAT	4.89143e+07	3.45491e+08	3.93083e+08	1.76711e+09	4.73212e+09	2.65557e+08	2.10135e+09	1.0878e+09	8.58443e+08	1.94505e+09	3.22623e+08	5.34538e+07	1.5967e+09
P31211|CBG_RAT	5	5	194.63	0.786994	0.797093	1.02274	0.0574792	Condition 2	Condition 1	P31211|CBG_RAT	991610	2.84031e+06	1.03623e+06	2.18871e+06	1.98521e+06	3.86917e+06	2.49796e+06	2.4642e+06	2.35689e+06	2.18012e+06	3.98632e+06	1.23233e+06	1.63096e+06
P04073|PEPC_RAT	3	3	93.29	0.787036	0.797093	1.0351	0.0574761	Condition 1	Condition 2	P04073|PEPC_RAT	3.50358e+06	1.52117e+06	1.96852e+06	1.55514e+06	808352	1.60634e+06	1.6069e+06	1.65551e+06	1.87399e+06	1.31521e+06	944297	1.03576e+06	1.33465e+06
P20759|IGHG1_RAT	13	6	1201.07	0.787286	0.797093	1.14481	0.057458	Condition 1	Condition 2	P20759|IGHG1_RAT	2.89328e+08	3.27002e+08	4.84889e+08	6.30032e+08	1.84952e+08	4.15895e+08	1.2083e+08	2.76057e+08	3.44464e+08	4.78673e+08	1.57406e+08	1.85231e+08	3.7952e+08
P52796|EFNB1_RAT	1	1	32.78	0.788374	0.797093	1.01219	0.0573795	Condition 1	Condition 2	P52796|EFNB1_RAT	1.72685e+06	1.16256e+06	477835	972181	236313	1.3024e+06	581072	1.30741e+06	248234	1.25925e+06	2.1068e+06	606819	233795
P07522|EGF_RAT;Q5XI29|CPSF7_RAT	44	44	3159.01	0.788512	0.797093	1.06587	0.0573696	Condition 1	Condition 2	P07522|EGF_RAT	1.39644e+08	1.29823e+08	3.07321e+08	1.98331e+08	1.4467e+08	2.37879e+08	2.71507e+08	2.53951e+08	1.79507e+08	1.9485e+08	1.13365e+08	1.76497e+08	1.58639e+08
Q7TP52|CMBL_RAT	3	3	172.45	0.790164	0.797093	1.71034	0.0572513	Condition 1	Condition 2	Q7TP52|CMBL_RAT	288555	60302.4	105399	166218	74104.3	1.74147e+06	116992	292990	164407	224098	138267	96845.4	364908
Q80WD1|R4RL2_RAT	1	1	46.73	0.790364	0.797093	2.54253	0.057237	Condition 1	Condition 2	Q80WD1|R4RL2_RAT	5333.71	92508.7	3976.77	91852.6	38842.4	3333.45	0	0	19108.1	8719.02	25242.7	453.731	33455.8
P04166|CYB5B_RAT	1	1	67.04	0.790676	0.797093	1.03031	0.0572149	Condition 2	Condition 1	P04166|CYB5B_RAT	3696.78	7499.88	1282.69	108933	12356.8	68919.8	26678.9	134208	4681.5	45014	26744.1	8970.28	4538.89
Q63691|CD14_RAT	8	8	698.57	0.790855	0.797093	1.04283	0.0572022	Condition 2	Condition 1	Q63691|CD14_RAT	3.69533e+06	3.82341e+06	3.13596e+06	6.18925e+06	5.82905e+06	4.08128e+06	4.32739e+06	4.82609e+06	6.71584e+06	5.68756e+06	1.92732e+06	1.48771e+06	7.1028e+06
P0C5I0|CDNF_RAT	1	1	51.99	0.791037	0.797093	7.492	0.0571893	Condition 1	Condition 2	P0C5I0|CDNF_RAT	1.52274e+06	3.58976e+06	5.29846e+06	4.71257e+06	4.99446e+08	1.38903e+06	5.63011e+06	1.54825e+06	6.78788e+06	2.23275e+06	3.10901e+06	1.46978e+07	3.88003e+07
P46462|TERA_RAT	7	6	444.79	0.792343	0.797093	1.16193	0.0570969	Condition 1	Condition 2	P46462|TERA_RAT	406580	522797	1.19892e+06	991412	630021	3.2159e+06	784366	624925	2.17852e+06	689287	630253	387492	577021
P68511|1433F_RAT	3	1	150.76	0.792374	0.797093	1.03245	0.0570947	Condition 1	Condition 2	P68511|1433F_RAT	360679	699365	409031	1.87704e+06	1.33257e+06	2.78955e+06	1.20024e+06	2.45796e+06	2.067e+06	1.65213e+06	1.04416e+06	163771	421328
Q08406|CNTFR_RAT	1	1	37.5	0.793292	0.797093	1.06138	0.0570303	Condition 1	Condition 2	Q08406|CNTFR_RAT	137628	167372	134460	7224.82	50478.2	170814	94636.3	159054	195608	60778.1	79815.4	160375	59266.5
P15429|ENOB_RAT;P07323|ENOG_RAT	10	7	845.1	0.794361	0.797093	1.1375	0.0569555	Condition 2	Condition 1	P15429|ENOB_RAT	3.31633e+06	4.08235e+06	6.4655e+06	5.79927e+06	2.48893e+06	2.47022e+07	3.01896e+06	4.48078e+06	7.60227e+06	6.42535e+06	2.68636e+07	1.65927e+06	6.19862e+06
Q8VD89|RNS1G_RAT	7	7	401.31	0.794989	0.797093	1.3693	0.0569119	Condition 1	Condition 2	Q8VD89|RNS1G_RAT	330995	5.98261e+06	1.1726e+07	351149	2.32012e+06	2.83243e+06	1.85672e+07	736587	779509	1.28923e+07	489017	8.55111e+06	6.08054e+06
P00502|GSTA1_RAT;P46418|GSTA5_RAT	3	1	116.26	0.795409	0.797093	1.00299	0.0568828	Condition 1	Condition 2	P00502|GSTA1_RAT	2.35117e+06	2.88354e+06	3.45549e+06	1.64792e+06	1.46601e+06	3.02162e+06	4.3775e+06	2.99302e+06	3.74997e+06	5.02539e+06	2.03292e+06	2.86993e+06	854591
Q4KLM6|P3H2_RAT	1	0	26.96	0.798692	0.797093	1.14288	0.0566573	Condition 2	Condition 1	Q4KLM6|P3H2_RAT	337753	958419	1.3303e+06	752781	207224	628045	758493	1.06834e+06	998815	1.07362e+06	1.02273e+06	1.34307e+06	84325.2
P68255|1433T_RAT	3	1	151.7	0.799601	0.797093	1.01852	0.0565956	Condition 1	Condition 2	P68255|1433T_RAT	359443	702835	413721	1.87791e+06	1.31765e+06	2.6911e+06	1.19999e+06	2.48105e+06	2.05788e+06	1.65213e+06	1.04483e+06	164379	421010
Q09429|ABCC8_RAT	1	1	21.84	0.799971	0.797093	1.13349	0.0565707	Condition 2	Condition 1	Q09429|ABCC8_RAT	4.1104e+07	2.49503e+07	2.27322e+07	2.79137e+07	5.22794e+06	2.6017e+07	2.06416e+07	3.22631e+07	8.22991e+06	4.40989e+07	4.83944e+07	2.81515e+07	1.22434e+07
Q6AYR8|SCRN2_RAT	2	2	143.2	0.800875	0.797093	4.15188	0.0565097	Condition 1	Condition 2	Q6AYR8|SCRN2_RAT	3960.12	162080	117762	6006.96	19.1574	82751.2	16614.3	19255.6	144.404	10365.4	20920.1	26461.1	10523.9
P62628|DLRB1_RAT	1	1	27.14	0.803266	0.797093	1.20669	0.0563501	Condition 1	Condition 2	P62628|DLRB1_RAT	1.15354e+08	1.61482e+08	6.95697e+07	5.00475e+07	614301	5.33618e+07	5.46649e+07	8.48112e+07	7.96293e+07	1.36404e+08	354917	4.27088e+07	4.67763e+07
P19468|GSH1_RAT	18	18	985.19	0.804008	0.797093	1.05884	0.056301	Condition 2	Condition 1	P19468|GSH1_RAT	3.58739e+06	3.54433e+06	1.81908e+07	3.10689e+06	4.82478e+06	1.15378e+07	1.05464e+07	6.32224e+06	2.04744e+07	7.28743e+06	1.18387e+07	5.32605e+06	3.32644e+06
D4A1J4|BDH2_RAT	1	1	26.35	0.804069	0.797093	2.82702	0.056297	Condition 1	Condition 2	D4A1J4|BDH2_RAT	3735.15	4680.58	58152.1	0	0	52835.1	85652.2	7031.8	0	13128.2	19114.6	614.767	32644.8
P35213|1433B_RAT	3	1	141.76	0.804214	0.797093	1.01528	0.0562874	Condition 1	Condition 2	P35213|1433B_RAT	357064	698281	407972	1.89929e+06	1.3168e+06	2.62359e+06	1.20585e+06	2.457e+06	2.05788e+06	1.65213e+06	1.04483e+06	163754	419476
P20761|IGG2B_RAT	22	22	2013.69	0.804933	0.797093	1.03561	0.0562401	Condition 1	Condition 2	P20761|IGG2B_RAT	9.83872e+08	4.91035e+08	8.89443e+08	8.68021e+08	1.51101e+08	9.57478e+08	2.6549e+08	3.28593e+08	3.20426e+08	3.39536e+08	1.99936e+09	4.4655e+08	3.44249e+08
Q9EQS0|TALDO_RAT	1	1	32.2	0.806081	0.797093	11.4635	0.0561649	Condition 2	Condition 1	Q9EQS0|TALDO_RAT	0	2356.14	0	0	3786.24	2959.62	0	0	91574.3	0	0	8584.49	0
P11232|THIO_RAT	9	9	632.09	0.808114	0.797093	1.02122	0.056033	Condition 2	Condition 1	P11232|THIO_RAT	3.99832e+07	5.48209e+07	7.78248e+07	5.72506e+07	2.91433e+07	1.04601e+08	3.13683e+07	7.54359e+07	3.46377e+07	9.04344e+07	5.51408e+07	6.49989e+07	3.28754e+07
O35244|PRDX6_RAT	10	10	791.87	0.808734	0.797093	1.0342	0.0559931	Condition 1	Condition 2	O35244|PRDX6_RAT	4.09915e+06	2.70871e+06	1.27127e+07	2.98783e+06	1.19565e+07	5.4923e+06	5.48502e+06	3.15522e+06	1.85443e+07	3.99767e+06	6.86301e+06	3.16567e+06	4.34727e+06
P0C0A9|SVIP_RAT	1	1	33.04	0.811342	0.797093	1.4488	0.0558267	Condition 1	Condition 2	P0C0A9|SVIP_RAT	194724	3799.42	7465.09	79794.6	174415	7954.6	0	501.243	5691.14	20089.4	1540.5	4.30248	196993
Q9JIK1|CDHR5_RAT	10	10	479.86	0.814407	0.797093	1.00049	0.0556343	Condition 2	Condition 1	Q9JIK1|CDHR5_RAT	5.66135e+07	1.15588e+08	1.46916e+08	1.14325e+08	4.72575e+07	8.59784e+07	9.77049e+07	1.02119e+08	6.44685e+07	8.81746e+07	1.24922e+08	8.88556e+07	7.61361e+07
P09656|ISK1L_RAT	2	2	124.45	0.814564	0.797093	12.9914	0.0556245	Condition 1	Condition 2	P09656|ISK1L_RAT	34019.4	1.61879e+07	30606.9	21464.4	72705.7	105994	56276	54132.3	84262	176425	561851	117815	64590.5
Q925B4|SYT8_RAT	1	0	38.94	0.81478	0.797093	1.2006	0.0556112	Condition 1	Condition 2	Q925B4|SYT8_RAT	2.65671e+08	8.16357e+07	1.65607e+08	1.31623e+08	1.66317e+07	1.60492e+08	3.71161e+07	4.23459e+07	5.36117e+07	4.97509e+07	3.0248e+08	8.29006e+07	6.61438e+07
P05371|CLUS_RAT	9	8	892.65	0.817308	0.797093	1.07802	0.0554554	Condition 2	Condition 1	P05371|CLUS_RAT	1.43378e+07	7.73172e+06	9.31774e+06	1.73135e+07	6.6698e+06	1.80667e+07	1.32354e+07	9.4601e+06	1.8204e+07	1.49988e+07	1.38486e+07	6.61844e+06	7.79346e+06
Q62975|ZPI_RAT	1	1	45.45	0.817684	0.797093	5.57995	0.0554325	Condition 1	Condition 2	Q62975|ZPI_RAT	2549.05	0	416.008	133701	0	10126.5	0	1156.66	3614.52	0	0	195.859	0
Q63532|SPR1A_RAT	3	3	87.02	0.817967	0.797093	1.50504	0.0554152	Condition 2	Condition 1	Q63532|SPR1A_RAT	2.04777e+06	6.98958e+06	831771	2.83983e+06	62663.9	1.13016e+07	214327	1.22427e+07	275069	6.61145e+06	2.06569e+06	341385	119255
Q5XIK5|RN146_RAT	1	1	13.45	0.818792	0.797093	1.60151	0.0553652	Condition 2	Condition 1	Q5XIK5|RN146_RAT	12336.4	0	3275.28	113920	284980	1375.65	23831.6	15808.4	542882	53823	0	0	37201.3
P08424|RENI_RAT	2	2	108.52	0.820639	0.797093	1.3583	0.0552539	Condition 1	Condition 2	P08424|RENI_RAT	2.42997e+06	740347	92627.7	280437	24174.1	467895	187112	1.38279e+06	355406	621794	317686	154940	125953
P25113|PGAM1_RAT	4	4	208.36	0.821164	0.797093	1.16301	0.0552225	Condition 1	Condition 2	P25113|PGAM1_RAT	484548	901430	233103	1.3388e+06	434330	1.95251e+06	267553	1.20737e+06	465510	1.15487e+06	1.10371e+06	186247	268719
B0BNM1|NNRE_RAT	1	1	62.71	0.822315	0.797093	1.14766	0.055154	Condition 1	Condition 2	B0BNM1|NNRE_RAT	769826	598548	856439	88006.2	216598	55011.6	410700	647237	201328	461351	420527	284812	102869
Q9JHY1|JAM1_RAT	7	7	477.16	0.82235	0.797093	1.02511	0.0551519	Condition 1	Condition 2	Q9JHY1|JAM1_RAT	1.11339e+07	1.87493e+07	1.9807e+07	5.27205e+06	8.23378e+06	9.36035e+06	1.42093e+07	1.36981e+07	1.04158e+07	1.37795e+07	1.12493e+07	8.11526e+06	1.14906e+07
Q3T1J1|IF5A1_RAT	2	2	94.37	0.827435	0.799831	4.89306	0.0548551	Condition 1	Condition 2	Q3T1J1|IF5A1_RAT	17628.3	8.7748	61951.7	268268	195540	45669.4	28978.4	24947.1	47708.8	17626.6	14460.1	7114.61	11151.6
P62630|EF1A1_RAT;P62632|EF1A2_RAT	9	8	496.91	0.827773	0.799831	1.19324	0.0548357	Condition 1	Condition 2	P62630|EF1A1_RAT	6.79875e+06	8.95574e+06	1.849e+07	1.20186e+07	4.68236e+06	1.35365e+07	4.95532e+07	1.6394e+07	1.80194e+07	1.12126e+07	1.31774e+07	1.76816e+07	8.16943e+06
Q66HG4|GALM_RAT	3	3	169.81	0.829857	0.800588	1.1882	0.0547171	Condition 1	Condition 2	Q66HG4|GALM_RAT	528483	844970	2.10524e+06	2.75149e+06	2.35883e+06	9.7906e+06	1.99886e+06	5.41228e+06	3.90545e+06	3.49221e+06	1.28007e+06	1.53428e+06	1.21573e+06
P52590|NU107_RAT	1	1	26.68	0.832842	0.801483	1.47852	0.0545498	Condition 2	Condition 1	P52590|NU107_RAT	520320	790396	1.58142e+06	396857	488944	1.50507e+06	2.07406e+06	2.78087e+06	1.8343e+06	1.23378e+06	2.84966e+06	1.81112e+06	263098
P97580|MSMB_RAT	11	11	593.33	0.833389	0.801483	1.41934	0.0545195	Condition 2	Condition 1	P97580|MSMB_RAT	1.14194e+07	6.06194e+07	9.15084e+07	3.08374e+08	5.29883e+08	7.86167e+07	4.45132e+08	2.84426e+08	4.7005e+08	5.18152e+08	8.94869e+07	1.48028e+07	7.71137e+08
P19804|NDKB_RAT;Q05982|NDKA_RAT	5	5	144.74	0.839995	0.806285	1.21938	0.0541619	Condition 1	Condition 2	P19804|NDKB_RAT	145211	670224	1.14054e+06	813538	3.35835e+06	1.50739e+06	836261	1.21741e+06	2.55053e+06	697874	811604	231542	895571
Q5I0D1|GLOD4_RAT	2	2	80.48	0.841002	0.806285	1.3449	0.0541088	Condition 2	Condition 1	Q5I0D1|GLOD4_RAT	19964.8	110867	171750	441851	254861	194426	69768.9	123888	71091.3	755125	475385	177327	50690.9
P61107|RAB14_RAT	1	1	16.43	0.847967	0.811698	3.29439	0.053751	Condition 1	Condition 2	P61107|RAB14_RAT	6182.03	6615.51	0	50231.4	16648.1	0	1241.93	4375.51	2859.71	2277.66	0	10321.8	0
Q3MIE4|VAT1_RAT	3	3	116.14	0.84988	0.812266	1.31929	0.0536557	Condition 1	Condition 2	Q3MIE4|VAT1_RAT	190396	170221	142084	398573	579010	1.11683e+06	72593.5	205831	575016	281966	355806	57743.2	194276
Q9QZH0|FZD4_RAT	1	1	65.98	0.854358	0.81528	1.19248	0.0534377	Condition 2	Condition 1	Q9QZH0|FZD4_RAT	1.09131e+06	546765	494998	460331	281314	638444	320982	797022	726709	573099	198800	179549	769473
Q9R063|PRDX5_RAT	9	9	591.86	0.86063	0.819993	1.08786	0.0531441	Condition 1	Condition 2	Q9R063|PRDX5_RAT	4.51437e+07	2.30806e+07	1.35569e+07	3.35502e+07	1.22003e+07	8.07626e+07	1.04519e+07	5.75396e+07	2.67789e+07	5.57415e+07	2.41305e+07	6.10225e+06	1.25238e+07
P31720|C1QA_RAT	2	2	70.18	0.865759	0.823229	2.80935	0.0529141	Condition 1	Condition 2	P31720|C1QA_RAT	41889.5	391682	9271	761357	7794.91	5567.03	939.61	42890.4	19364.9	19580.5	218035	6744.18	121334
P04906|GSTP1_RAT	4	4	520.4	0.867475	0.823229	1.02025	0.0528392	Condition 2	Condition 1	P04906|GSTP1_RAT	2.48113e+06	3.36499e+06	1.21522e+07	1.71271e+06	1.72368e+06	3.76779e+06	6.45293e+06	2.84442e+06	1.23647e+07	3.30029e+06	4.29351e+06	1.88132e+06	2.21435e+06
P30904|MIF_RAT	1	1	52.96	0.868806	0.823229	1.00853	0.0527818	Condition 1	Condition 2	P30904|MIF_RAT	47752.1	64281.8	380598	221420	249701	28897	246134	71265.9	458671	126298	156787	8832.13	157069
P47820|ACE_RAT	2	2	93.53	0.869376	0.823229	1.18403	0.0527573	Condition 2	Condition 1	P47820|ACE_RAT	292015	118463	256123	126620	131297	324510	90057.7	191188	316409	425875	337577	42241.5	162157
P60756|MDGA2_RAT	1	1	21.35	0.878334	0.83025	1.01704	0.0523884	Condition 2	Condition 1	P60756|MDGA2_RAT	517519	716994	1.01826e+06	417084	131030	639028	827559	824702	339879	869193	355493	1.16678e+06	396933
P22057|PTGDS_RAT	1	1	165.73	0.881597	0.83025	1.05106	0.0522608	Condition 2	Condition 1	P22057|PTGDS_RAT	2.53341e+07	1.15433e+07	1.04387e+07	6.29461e+06	4.17695e+06	9.16819e+06	1.15632e+07	1.96468e+07	4.22956e+06	1.41243e+07	1.37935e+07	1.71775e+07	4.97418e+06
P30152|NGAL_RAT	4	4	248	0.88241	0.83025	1.05405	0.0522295	Condition 1	Condition 2	P30152|NGAL_RAT	2.37908e+07	2.1459e+07	9.31139e+06	7.2226e+06	1.2546e+07	7.99274e+06	3.42049e+07	1.24199e+07	5.92683e+06	1.53149e+07	1.93822e+07	7.3714e+06	3.5448e+07
O08839|BIN1_RAT	7	6	483.73	0.88392	0.83025	1.11542	0.0521721	Condition 2	Condition 1	O08839|BIN1_RAT	1.43304e+08	1.10162e+08	3.38105e+07	1.08706e+08	2.24868e+07	5.98048e+07	3.79039e+07	1.93465e+08	4.89381e+07	1.42955e+08	3.03685e+07	2.5543e+07	5.05075e+07
P24368|PPIB_RAT	6	6	262.92	0.884084	0.83025	1.41699	0.0521659	Condition 2	Condition 1	P24368|PPIB_RAT	1.26354e+06	350878	567819	656393	2.26343e+06	1.06601e+06	490279	376138	5.86814e+06	545547	354804	284796	891967
Q9Z1Z9|PDLI7_RAT	4	4	207.32	0.886639	0.83025	1.18215	0.0520706	Condition 2	Condition 1	Q9Z1Z9|PDLI7_RAT	1.23466e+07	3.42193e+06	4.0841e+06	8.34638e+06	2.96347e+06	2.56807e+06	2.87608e+06	2.09272e+07	3.42103e+06	6.173e+06	2.60574e+06	808123	4.46849e+06
P06399|FIBA_RAT	16	16	1253.4	0.890742	0.83025	1.61956	0.0519223	Condition 1	Condition 2	P06399|FIBA_RAT	1.39239e+07	2.79431e+06	3.74129e+06	7.1949e+07	4.6941e+06	3.36964e+07	2.2517e+06	2.61629e+07	1.32398e+07	7.73531e+06	2.00843e+07	4.459e+06	4.86713e+06
Q5BJP3|UFM1_RAT	3	3	180.93	0.890988	0.83025	1.07178	0.0519135	Condition 1	Condition 2	Q5BJP3|UFM1_RAT	9.6362e+06	2.43351e+06	1.61184e+06	4.29847e+06	1.00182e+06	3.99439e+06	754702	5.52323e+06	1.73426e+06	6.13489e+06	4.0611e+06	1.25166e+06	1.05102e+06
P34058|HS90B_RAT;P82995|HS90A_RAT;Q66HD0|ENPL_RAT;Q5XHZ0|TRAP1_RAT	6	6	338.39	0.894012	0.83025	1.10135	0.051808	Condition 1	Condition 2	P34058|HS90B_RAT	640346	257073	1.30757e+06	1.47901e+06	1.00901e+06	2.57216e+06	956404	1.67075e+06	1.12744e+06	792474	1.69202e+06	263297	669240
Q4V8K5|BROX_RAT	1	1	24.45	0.895118	0.83025	10.4509	0.0517702	Condition 1	Condition 2	Q4V8K5|BROX_RAT	0	0	0	0	41160.3	64525	0	2447.12	6560.54	1104.92	0	0	0
P00762|TRY1_RAT	1	1	172.01	0.895573	0.83025	1.02167	0.0517548	Condition 1	Condition 2	P00762|TRY1_RAT	4.32013e+08	3.92672e+08	5.00596e+08	3.46456e+08	2.78535e+08	2.81152e+08	3.48791e+08	3.77699e+08	2.87234e+08	4.66985e+08	3.18012e+08	4.12921e+08	3.44025e+08
Q6P734|IC1_RAT	5	5	393.3	0.90287	0.83025	1.46062	0.0515165	Condition 2	Condition 1	Q6P734|IC1_RAT	1.50791e+06	551900	747210	2.6255e+06	777837	2.3881e+06	1.01268e+06	391380	936369	724488	8.85786e+06	1.18367e+06	526576
Q5BKD0|OAS1B_RAT	1	1	16.97	0.903498	0.83025	1.37311	0.0514969	Condition 1	Condition 2	Q5BKD0|OAS1B_RAT	124188	5.74711e+06	8.47392e+06	309367	5.29585e+06	6.81908e+06	7.20668e+06	4.26919e+06	3.53746e+06	6.54506e+06	2.14611e+06	134098	1.19523e+06
O54715|VAS1_RAT	1	1	37.75	0.90538	0.83025	1.59246	0.0514387	Condition 1	Condition 2	O54715|VAS1_RAT	0	8103.39	62.0027	139798	145096	124232	21868.9	0	109832	37128.6	103044	4698.56	9730.5
O55006|ROB1_RAT	2	2	140.89	0.907801	0.83025	1.04571	0.0513656	Condition 1	Condition 2	O55006|ROB1_RAT	520786	1.49441e+06	905939	3.90009e+06	2.55896e+06	1.99007e+06	5.95001e+06	3.32113e+06	3.36912e+06	644153	1.27421e+06	539959	2.21381e+06
Q6P6V0|G6PI_RAT	8	8	408.01	0.9084	0.83025	1.08589	0.0513478	Condition 2	Condition 1	Q6P6V0|G6PI_RAT	184021	283196	164358	260746	594104	1.43733e+06	90657.2	136991	516743	331205	1.85338e+06	199807	88745.2
P02600|MYL1_RAT	1	1	41.32	0.908932	0.83025	1.39753	0.0513321	Condition 1	Condition 2	P02600|MYL1_RAT	0	0	8359.93	0	0	73188.1	0	0	1154.94	0	0	0	57196.5
Q63638|SPEG_RAT	1	1	41.71	0.909824	0.83025	1.20919	0.051306	Condition 2	Condition 1	Q63638|SPEG_RAT	58715.4	67874.9	3714.57	136304	30263.8	18921.1	30510.6	226215	7348.73	35590.9	28547.4	15437.7	28592.7
P08937|OBP_RAT	2	2	78.84	0.912085	0.83025	1.24867	0.051241	Condition 2	Condition 1	P08937|OBP_RAT	230907	231273	591253	1.60213e+06	430334	1.42071e+06	9001.5	115442	490124	3.69258e+06	1.0731e+06	56152.7	114154
D3Z8L7|RRAS_RAT	1	1	72.59	0.912181	0.83025	2.00869	0.0512383	Condition 2	Condition 1	D3Z8L7|RRAS_RAT	8776.52	0	86524.9	3353.39	22611.2	27508.8	1707.13	34454.6	64319.2	57064.1	69005.8	0	77427.6
P07335|KCRB_RAT	2	2	137.33	0.91254	0.83025	2.08534	0.0512281	Condition 1	Condition 2	P07335|KCRB_RAT	113653	16930.9	12272.2	188301	2766	1.38264e+06	89203.9	461548	75615	73215.1	188208	10563	42126.9
P06214|HEM2_RAT	1	1	13.87	0.913327	0.83025	1.51426	0.051206	Condition 1	Condition 2	P06214|HEM2_RAT	4287.41	10800.2	37864.6	0	51449.7	3027.12	17533.4	0	7662.36	21416	10963.9	13632.1	27458.2
Q63772|GAS6_RAT	3	3	103.1	0.914545	0.83025	1.08692	0.0511722	Condition 2	Condition 1	Q63772|GAS6_RAT	307604	469024	331541	139055	149721	229443	46597.5	304306	115500	304648	170613	58625.5	207424
P02692|FABPL_RAT	6	5	461.02	0.915457	0.83025	2.00627	0.0511472	Condition 1	Condition 2	P02692|FABPL_RAT	1.64698e+06	538619	539543	2.23507e+06	245925	1.94175e+07	459290	4.37954e+06	943088	3.04245e+06	2.29239e+06	202643	852417
P46413|GSHB_RAT	6	6	523.14	0.917322	0.83025	1.25382	0.0510969	Condition 2	Condition 1	P46413|GSHB_RAT	657476	1.98777e+06	4.86381e+06	561406	973680	1.67608e+06	2.48828e+06	1.14834e+06	9.42315e+06	1.54862e+06	1.43743e+06	588184	1.00025e+06
Q9JHB9|SG2A1_RAT	3	0	132.57	0.918294	0.83025	1.41251	0.0510711	Condition 1	Condition 2	Q9JHB9|SG2A1_RAT	2.74509e+08	1.07877e+07	2.51769e+08	9.74026e+08	3.06e+09	1.50274e+09	3.55401e+08	3.0836e+08	2.04597e+09	3.0895e+08	1.00307e+08	1.70216e+08	9.33743e+08
P63102|1433Z_RAT;P61983|1433G_RAT	7	4	390.53	0.920372	0.83025	1.09596	0.0510171	Condition 2	Condition 1	P63102|1433Z_RAT	3.37007e+06	2.05233e+06	3.3797e+06	5.88272e+06	5.06804e+06	8.61823e+06	3.76826e+06	6.7657e+06	1.00205e+07	5.56781e+06	5.45996e+06	1.61138e+06	2.85588e+06
P61589|RHOA_RAT;P62747|RHOB_RAT	2	2	120.39	0.921322	0.83025	1.03117	0.0509929	Condition 1	Condition 2	P61589|RHOA_RAT	273663	56643.7	171854	301598	504132	493490	117168	79267.1	673801	228575	286479	107438	353008
Q63616|VP33B_RAT	1	1	16.04	0.921416	0.83025	2.55888	0.0509905	Condition 2	Condition 1	Q63616|VP33B_RAT	79327.6	31745.9	9410.25	57429.9	0	4418.11	0	362438	0	8207.83	0	8322.69	48247.1
Q64361|LXN_RAT	1	1	49.69	0.92412	0.83025	1.01167	0.0509232	Condition 2	Condition 1	Q64361|LXN_RAT	219424	77426.3	284754	233772	161778	343926	131722	232218	128815	407093	259725	77727.6	107622
P16617|PGK1_RAT	7	7	443.47	0.924935	0.83025	1.10169	0.0509034	Condition 2	Condition 1	P16617|PGK1_RAT	2.48325e+06	2.31292e+06	4.39593e+06	2.7466e+06	2.67088e+06	8.84198e+06	2.06759e+06	2.18699e+06	6.5972e+06	2.27008e+06	1.11478e+07	1.68154e+06	2.3808e+06
O70489|PPT2_RAT	3	3	164.87	0.92548	0.83025	1.06437	0.0508903	Condition 2	Condition 1	O70489|PPT2_RAT	2.51118e+06	2.68343e+06	4.315e+06	1.16489e+06	1.78286e+06	1.59743e+06	3.95538e+06	3.85391e+06	2.64111e+06	2.03597e+06	1.22261e+06	1.90984e+06	1.60278e+06
P70552|GFRP_RAT	3	3	167.69	0.926445	0.83025	1.59992	0.0508673	Condition 1	Condition 2	P70552|GFRP_RAT	612974	869663	1.44413e+06	329277	180500	3.95013e+06	406258	425461	839590	1.00119e+06	724512	895294	517347
O70534|DLK1_RAT	2	2	72.43	0.926978	0.83025	1.56514	0.0508547	Condition 1	Condition 2	O70534|DLK1_RAT	3663.21	113114	73214.8	115262	32771.2	497940	204878	63985.1	98291.2	276419	57325.5	51358.8	58428.6
Q03626|MUG1_RAT	56	13	4469.47	0.927364	0.83025	1.19599	0.0508457	Condition 1	Condition 2	Q03626|MUG1_RAT	7.59528e+08	8.61123e+07	2.29753e+08	5.21003e+08	3.14392e+08	3.97711e+08	1.3082e+08	2.08909e+08	5.32272e+08	2.35251e+08	1.93881e+08	1.66135e+08	3.83298e+08
Q9ESH6|GLRX1_RAT	3	3	278.58	0.927397	0.83025	1.0112	0.0508449	Condition 1	Condition 2	Q9ESH6|GLRX1_RAT	3.20772e+06	1.15762e+06	517177	1.42547e+06	220556	3.57619e+06	157497	2.01778e+06	283649	2.36947e+06	3.66627e+06	421532	207125
Q64268|HEP2_RAT	5	5	287.27	0.927804	0.83025	1.58458	0.0508354	Condition 2	Condition 1	Q64268|HEP2_RAT	155719	179907	99656.9	1.17545e+06	310370	1.13523e+06	524112	245063	229800	381441	4.02471e+06	37728.4	237040
P52944|PDLI1_RAT	2	2	125.54	0.928049	0.83025	1.02354	0.0508298	Condition 1	Condition 2	P52944|PDLI1_RAT	1.86388e+06	1.32163e+06	1.22253e+06	1.77596e+06	478260	453492	816929	1.71679e+06	922641	1.62729e+06	427728	442701	953573
P08723|SPBP_RAT	15	15	1339.99	0.933521	0.833933	1.13713	0.050708	Condition 2	Condition 1	P08723|SPBP_RAT	2.88671e+08	6.57304e+07	1.32758e+08	4.93713e+08	8.76564e+08	5.03266e+08	8.5246e+07	1.45856e+08	1.33381e+09	2.13791e+08	6.82828e+07	1.10339e+08	4.19602e+08
B5DFC9|NID2_RAT	4	4	244.68	0.938449	0.83712	1.02835	0.0506067	Condition 1	Condition 2	B5DFC9|NID2_RAT	3.22152e+06	1.05759e+06	416276	1.22068e+06	249050	879088	589843	1.63714e+06	319161	1.85032e+06	1.63875e+06	682779	252408
P22283|22P2_RAT	19	17	1525.62	0.944525	0.840123	1.12465	0.0504925	Condition 1	Condition 2	P22283|22P2_RAT	5.5193e+08	3.27107e+07	2.12545e+08	6.5702e+08	1.20222e+09	7.0928e+08	2.86434e+08	2.26114e+08	1.21091e+09	2.2437e+08	1.30195e+08	1.40187e+08	5.28787e+08
Q02974|KHK_RAT	6	6	462.42	0.944545	0.840123	1.13936	0.0504922	Condition 1	Condition 2	Q02974|KHK_RAT	1.47637e+06	1.9121e+06	8.24716e+06	583412	1.36042e+06	7.45637e+06	3.1565e+06	1.77207e+06	8.9167e+06	2.42043e+06	2.90442e+06	1.6915e+06	1.27263e+06
Q924S5|LONM_RAT	1	0	19.97	0.948231	0.842006	1.40202	0.0504288	Condition 1	Condition 2	Q924S5|LONM_RAT	402677	1.38043e+07	1.21942e+07	1.49653e+06	941366	664851	575139	665747	2.6585e+06	654486	4.84789e+06	9.88881e+06	389267
P52759|RIDA_RAT	7	7	613.8	0.950716	0.842006	1.00497	0.0503886	Condition 1	Condition 2	P52759|RIDA_RAT	3.33e+06	5.51193e+06	1.52204e+07	7.25668e+06	7.47158e+06	2.6544e+07	9.26771e+06	6.45438e+06	2.9459e+07	8.11595e+06	1.05106e+07	8.33264e+06	5.15268e+06
G3V7W1|PDCD6_RAT	1	1	44.25	0.960098	0.842006	3.21413	0.0502546	Condition 2	Condition 1	G3V7W1|PDCD6_RAT	13.4775	0	40334.6	28490.2	8298.67	30990.4	17288.2	0	134459	65350	10172.2	3053.19	0
P42854|REG3G_RAT	14	14	1700.44	0.960669	0.842006	1.12467	0.0502473	Condition 2	Condition 1	P42854|REG3G_RAT	1.60049e+09	1.70948e+09	6.545e+08	1.60013e+09	4.75284e+08	1.37688e+09	3.10985e+08	1.43482e+09	3.45398e+08	1.72386e+09	1.44257e+09	2.99805e+09	4.33951e+08
O35952|GLO2_RAT	1	1	42.86	0.961451	0.842006	2.88681	0.0502376	Condition 2	Condition 1	O35952|GLO2_RAT	5145.32	21479.2	3241.73	0	0	0	0	0	77609.9	0	0	0	6815.29
P15473|IBP3_RAT	1	1	42.18	0.961487	0.842006	6.85914	0.0502371	Condition 2	Condition 1	P15473|IBP3_RAT	14534.3	3825.76	208.53	10840.4	0	22662.1	0	0	50118	275119	5755.18	0	0
P35446|SPON1_RAT	1	1	14.32	0.961675	0.842006	2.04689	0.0502348	Condition 2	Condition 1	P35446|SPON1_RAT	12871.9	0	0	0	6861.12	0	4893.56	0	9427.97	0	37794.7	0	0
P42123|LDHB_RAT	7	7	280.94	0.964739	0.842006	1.40168	0.0501987	Condition 2	Condition 1	P42123|LDHB_RAT	2.43493e+06	1.50365e+06	390838	2.50539e+06	1.43106e+06	3.09277e+06	702567	1.89564e+06	2.79005e+06	3.47476e+06	6.86675e+06	164581	547921
Q4QQT0|RUSD4_RAT	1	1	31.01	0.965517	0.842006	1.43714	0.0501901	Condition 1	Condition 2	Q4QQT0|RUSD4_RAT	9.70473e+07	4.26e+07	1.43891e+09	2.39747e+08	1.19838e+08	3.58181e+07	9.89198e+07	1.37939e+08	7.06573e+08	1.25049e+08	2.84688e+07	1.24541e+08	2.78239e+08
P41562|IDHC_RAT	11	10	657.39	0.969069	0.842006	1.24378	0.0501529	Condition 2	Condition 1	P41562|IDHC_RAT	2.52991e+06	2.61151e+06	9.40588e+06	1.87826e+06	4.8118e+06	3.89102e+06	3.46444e+06	2.48484e+06	1.6686e+07	4.6498e+06	4.87116e+06	1.53228e+06	3.80804e+06
O35568|FBLN3_RAT	12	12	808.32	0.969263	0.842006	1.00579	0.050151	Condition 2	Condition 1	O35568|FBLN3_RAT	1.16638e+07	6.38922e+06	4.07987e+06	1.2642e+07	3.80648e+06	1.17178e+07	6.47654e+06	1.39537e+07	4.29646e+06	1.04241e+07	8.78339e+06	4.41668e+06	4.66589e+06
O54747|DPOD1_RAT	1	1	31.4	0.970582	0.842006	9.52206	0.0501383	Condition 1	Condition 2	O54747|DPOD1_RAT	1.94955e+07	2940.49	10889.3	53608.8	6720.62	246168	11397.7	1112.15	23698.9	135846	40424.3	8093.92	1.22517e+06
Q01984|HNMT_RAT	1	1	32.79	0.972289	0.842006	2.62014	0.0501227	Condition 2	Condition 1	Q01984|HNMT_RAT	12369.9	4588.91	105195	0	0	8133.58	13.2297	27328.9	268430	35057.7	10587.9	0	0
P07154|CATL1_RAT	13	13	701.8	0.973068	0.842006	1.10183	0.0501159	Condition 2	Condition 1	P07154|CATL1_RAT	8.07463e+06	6.84579e+06	9.21193e+06	9.87079e+06	9.93486e+06	1.22998e+07	1.14116e+07	8.59122e+06	1.60263e+07	1.0552e+07	8.82839e+06	3.1381e+06	1.16958e+07
P29534|VCAM1_RAT	18	17	1017.32	0.973166	0.842006	1.12229	0.0501151	Condition 2	Condition 1	P29534|VCAM1_RAT	1.25264e+07	1.08176e+07	1.0442e+07	1.08669e+07	2.80986e+06	1.61533e+07	4.93996e+06	1.61907e+07	7.85977e+06	2.06844e+07	9.03896e+06	3.12331e+06	2.38905e+06
P70709|ECP_RAT	1	1	47.26	0.97363	0.842006	1.03643	0.0501111	Condition 1	Condition 2	P70709|ECP_RAT	1.03873e+06	742811	267241	606392	226353	563729	493931	785189	319230	663347	679344	247912	631800
P02780|SG2A2_RAT	10	7	809.45	0.974628	0.842006	1.03786	0.0501029	Condition 1	Condition 2	P02780|SG2A2_RAT	1.75796e+09	1.5713e+08	5.76986e+08	2.24162e+09	6.97778e+09	2.88579e+09	8.49906e+08	6.41838e+08	6.54108e+09	1.25401e+09	3.86109e+08	3.15565e+08	2.81718e+09
P02696|RET1_RAT	12	12	673.37	0.975676	0.842006	1.18814	0.0500945	Condition 1	Condition 2	P02696|RET1_RAT	9.00004e+06	6.93773e+06	4.5056e+06	4.9836e+06	3.5105e+07	7.65767e+06	4.40127e+06	6.11046e+06	9.5371e+06	8.18199e+06	1.09457e+07	1.59674e+07	7.49216e+06
Q30KJ2|DFB50_RAT	10	10	821.1	0.976283	0.842006	1.12109	0.0500899	Condition 2	Condition 1	Q30KJ2|DFB50_RAT	1.5922e+07	9.08101e+07	1.66983e+08	3.79625e+08	7.82026e+08	8.31697e+07	5.20306e+08	2.50143e+08	3.36341e+08	4.62307e+08	1.26653e+08	2.0509e+07	1.05576e+09
D4A523|NLRP3_RAT	1	1	18.86	0.977214	0.842006	1.18731	0.050083	Condition 1	Condition 2	D4A523|NLRP3_RAT	1.83123e+06	265.789	2499.71	4944.62	2670.7	49708.4	5331.35	1643.87	338119	726118	632.127	43681.8	487241
Q6P502|TCPG_RAT	1	1	55.88	0.980333	0.842006	33.984	0.0500618	Condition 1	Condition 2	Q6P502|TCPG_RAT	0	0	0	0	0	68745	0	2011.02	0	0	0	11.8458	0
Q5U300|UBA1_RAT	2	2	132.61	0.984898	0.842006	1.173	0.0500364	Condition 1	Condition 2	Q5U300|UBA1_RAT	308111	176757	28962.9	126534	35612.7	218007	134339	255127	97359	97529.8	126720	157460	39680.6
P11240|COX5A_RAT	1	1	42.69	0.986225	0.842006	1.81535	0.0500303	Condition 1	Condition 2	P11240|COX5A_RAT	303.37	10396.1	200427	1130.66	12810.8	5428.77	3664.48	6252.22	4959.45	122.118	25733.5	83002.3	4020.88
Q9JLJ3|AL9A1_RAT	5	3	236.5	0.987152	0.842006	1.07468	0.0500264	Condition 2	Condition 1	Q9JLJ3|AL9A1_RAT	5.04478e+06	6.55934e+06	8.75051e+06	2.81412e+07	6.86376e+06	6.77046e+07	2.75004e+07	2.10849e+07	3.1205e+07	2.56454e+07	6.58339e+07	2.53358e+06	3.22273e+06
P08010|GSTM2_RAT	4	2	242.51	0.988991	0.842006	1.12633	0.0500194	Condition 1	Condition 2	P08010|GSTM2_RAT	825256	383096	156791	1.08665e+06	781227	1.40198e+06	132939	565100	1.53203e+06	632233	279452	183229	574529
P63039|CH60_RAT	2	2	69.2	0.98918	0.842006	1.04998	0.0500187	Condition 2	Condition 1	P63039|CH60_RAT	1.19558e+06	701849	899602	400081	192784	552075	892347	1.08269e+06	742247	1.38246e+06	679495	293302	189940
P04904|GSTA3_RAT	3	1	112.8	0.99016	0.842006	1.29795	0.0500155	Condition 2	Condition 1	P04904|GSTA3_RAT	243262	104787	95779.3	941593	1.02473e+06	2.19166e+06	1.88602e+06	993070	3.20056e+06	3.26239e+06	629270	105777	110295
P28037|AL1L1_RAT	1	1	25.8	0.990768	0.842006	1.12241	0.0500136	Condition 2	Condition 1	P28037|AL1L1_RAT	351517	182487	255604	401691	363278	727464	555674	413626	145521	901600	407111	875878	217694
Q00981|UCHL1_RAT	6	6	673.71	0.991932	0.842006	1.66871	0.0500104	Condition 1	Condition 2	Q00981|UCHL1_RAT	1.16823e+06	7.06228e+06	590771	1.75811e+07	801835	1.71504e+07	641000	1.01306e+07	1.36218e+06	4.42878e+06	2.47093e+06	1.13355e+06	687328
P31430|DPEP1_RAT	2	2	79.53	0.991935	0.842006	14.1955	0.0500104	Condition 2	Condition 1	P31430|DPEP1_RAT	7024.25	0	563.468	1366.63	0	6336.33	4880.21	0	6894.89	9963.4	245238	24238.8	0
Q03248|BUP1_RAT	2	2	107.66	0.992686	0.842006	1.8282	0.0500085	Condition 2	Condition 1	Q03248|BUP1_RAT	69732.7	103040	37723.5	64866.8	91939.3	280646	681707	93920	1.93992e+06	166704	54813.4	75409.4	38204.3
P51635|AK1A1_RAT;Q5U1Y4|AKCL2_RAT	5	5	219.45	0.992724	0.842006	1.48428	0.0500085	Condition 2	Condition 1	P51635|AK1A1_RAT	924654	238441	426956	1.5891e+06	610622	2.67704e+06	562852	502522	1.34608e+06	911793	6.41418e+06	836486	171190
Q9QZK9|DNS2B_RAT	3	3	175.65	0.993661	0.842006	1.03696	0.0500064	Condition 1	Condition 2	Q9QZK9|DNS2B_RAT	150503	2.07675e+06	128363	266707	392254	117475	71540.4	108727	389558	196323	82441	52088.4	1.69916e+06
P28570|SC6A8_RAT	1	1	105.34	0.99411	0.842006	11.5985	0.0500055	Condition 2	Condition 1	P28570|SC6A8_RAT	0	97.2016	12213.7	0	0	2268.01	0	0	34614.5	0	134479	0	0
P11030|ACBP_RAT	3	3	354.87	0.994543	0.842006	1.23208	0.0500048	Condition 1	Condition 2	P11030|ACBP_RAT	4.23482e+06	1.21526e+07	2.67814e+07	4.37619e+06	4.95601e+06	6.67596e+06	5.89405e+06	5.45048e+06	9.42789e+06	9.95989e+06	7.97241e+06	5.80068e+06	7.37886e+06
