# Supplementary material for: Differential urine proteome analysis of a ventilator-induced lung injury rat model by label-free quantitative and parallel reaction monitoring proteomics
Source: Sci Rep. 2021 Nov 2;11:21446. doi: 10.1038/s41598-021-01007-w (PMC8563714; doi:10.1038/s41598-021-01007-w)
Supplement: Supplementary file 2 — Supplementary Table S2. [file 41598_2021_1007_MOESM2_ESM.xlsx]

## Sheet: Sheet1
Table S2. The 110 differential proteins in VILI rats on discovery phase.
Accession	Entry	Protein names	FC	p value
Q2A865	S6A19_RAT	Sodium-dependent neutral amino acid transporter B	22.2234	0.0309359
Q3ZAV1	S22AC_RAT	Solute carrier family 22 member 12	19.938	0.0490804
Q9WTW7	S23A1_RAT	Solute carrier family 23 member 1	3.88946	0.012493
Q9JJ19	NHRF1_RAT	Na	3.56084	0.0129
Q5I0E9	S47A1_RAT	Multidrug and toxin extrusion protein 1	7.98486	0.0215827
Q99PW3	NEUR1_RAT	Sialidase-1	2.65384	0.0494677
P46720	SO1A1_RAT	Solute carrier organic anion transporter family member 1A1	5.87767	0.0145708
P70502	SO1A3_RAT	Solute carrier organic anion transporter family member 1A3	5.70008	0.00386574
P43427	GTR5_RAT	Solute carrier family 2, facilitated glucose transporter member 5	4.95789	0.00202846
Q99MA2	XPP2_RAT	Xaa-Pro aminopeptidase 2	4.73672	0.00534206
Q920A6	RISC_RAT	Retinoid-inducible serine carboxypeptidase	2.57758	0.0145116
Q810F4	FAM3C_RAT	Protein FAM3C	4.68572	0.0375853
Q5RKI7	S7A13_RAT	Solute carrier family 7 member 13	4.30669	0.000313368
Q923S2	PDZ1I_RAT	PDZK1-interacting protein 1	4.2047	0.00651072
Q80W57	ABCG2_RAT	ATP-binding cassette sub-family G member 2	8.6291	0.0209174
Q6MG61	CLIC1_RAT	Chloride intracellular channel protein 1	1.7523	0.0357679
Q6IRK9	CBPQ_RAT	Carboxypeptidase Q	3.01737	0.00879734
Q6AXR4	HEXB_RAT	Beta-hexosaminidase subunit beta	1.79195	0.0100873
P09527	RAB7A_RAT	Ras-related protein Rab-7a	3.87451	0.0027491
Q64565	AGT2_RAT	Alanine--glyoxylate aminotransferase 2, mitochondrial	0.134925	0.0326663
Q64319	SLC31_RAT	Neutral and basic amino acid transport protein rBAT	3.88693	0.000197312
Q64230	MEP1A_RAT	Meprin A subunit alpha	3.56674	0.0165113
Q641X3	HEXA_RAT	Beta-hexosaminidase subunit alpha	1.77499	0.0122103
Q63716	PRDX1_RAT	Peroxiredoxin-1	0.663923	0.0494752
Q62687	S6A18_RAT	Sodium-dependent neutral amino acid transporter B	3.45746	0.025985
Q63678	ZA2G_RAT	Zinc-alpha-2-glycoprotein	0.589449	0.0119369
P17559	UTER_RAT	Uteroglobin	3.26341	0.044416
Q63467	TFF1_RAT	Trefoil factor 1	0.219389	0.0231712
Q6P7S1	ASAH1_RAT	Acid ceramidase	2.93229	0.0365757
Q63424	S15A2_RAT	Solute carrier family 15 member 2	3.93265	0.0214921
Q9ESG3	CLTRN_RAT	Collectrin	2.84905	0.0268422
P00714	LALBA_RAT	Alpha-lactalbumin	2.81199	0.0257141
Q9Z0W7	CLIC4_RAT	Chloride intracellular channel protein 4	2.77417	0.0224723
Q9R0J8	LGMN_RAT	Legumain	2.72112	0.0471419
Q63416	ITIH3_RAT	Inter-alpha-trypsin inhibitor heavy chain H3	0.510049	0.0050187
Q5XI43	MXRA8_RAT	Matrix remodeling-associated protein 8	0.548674	0.00856087
Q5FVH2	PLD3_RAT	Phospholipase D3	2.66314	0.00119752
Q4QQV8	CHMP5_RAT	Charged multivesicular body protein 5	2.64502	0.0277117
Q812E9	GPM6A_RAT	Neuronal membrane glycoprotein M6-a	2.60487	0.0470136
Q5I0D7	PEPD_RAT	Xaa-Pro dipeptidase	2.59256	0.0405694
Q4V885	COL12_RAT	Collectin-12	2.36608	0.0485572
Q4QQW8	PLBL2_RAT	Putative phospholipase B-like 2	1.74008	0.0459557
P97605	EFNA5_RAT	Ephrin-A5	2.50081	0.00672856
Q4G075	ILEUA_RAT	Leukocyte elastase inhibitor A	2.21381	0.0493689
Q498R7	CZIB_RAT	CXXC motif containing zinc binding protein	0.417088	0.020391
P60711	ACTB_RAT	Actin, cytoplasmic 1	2.31091	0.0117254
P57097	MERTK_RAT	Tyrosine-protein kinase Mer	2.23271	0.00110422
P68035	ACTC_RAT	Actin, alpha cardiac muscle 1	2.22367	0.00755315
Q32KJ6	GALNS_RAT	N-acetylgalactosamine-6-sulfatase	1.90535	0.0438598
P11348	DHPR_RAT	Dihydropteridine reductase	2.19019	0.00332981
Q06496	NPT2A_RAT	Sodium-dependent phosphate transport protein 2A	6.9648	0.022177
Q91XT9	ASAH2_RAT	Neutral ceramidase	2.16294	0.0215615
Q04807	GLCM1_RAT	Glycosylation-dependent cell adhesion molecule 1	0.128991	0.0113553
P08460	NID1_RAT	Nidogen-1	2.06862	0.00845819
P84039	ENPP5_RAT	Ectonucleotide pyrophosphatase/phosphodiesterase family member 5	2.85558	0.0397037
P82450	SIAE_RAT	Sialate O-acetylesterase	2.42412	0.0106252
P81828	UP2_RAT	Urinary protein 2	0.422533	0.00316943
Q9JI92	SDCB1_RAT	Syntenin-1	1.81493	0.00701292
P70470	LYPA1_RAT	Acyl-protein thioesterase 1	0.208503	0.0112243
P63018	HSP7C_RAT	Heat shock cognate 71 kDa protein	0.421375	0.00231393
P62898	CYC_RAT	Cytochrome c, somatic	0.429543	0.0110648
P50430	ARSB_RAT	Arylsulfatase B	2.53038	0.0244802
P50123	AMPE_RAT	Glutamyl aminopeptidase	3.42655	0.010624
Q6MG71	CTL4_RAT	Choline transporter-like protein 4	1.56699	0.0483928
P29975	AQP1_RAT	Aquaporin-1	1.52504	0.0358554
Q9WUC4	ATOX1_RAT	Copper transport protein ATOX1	0.665709	0.0123558
P47967	LEG5_RAT	Galectin-5	0.395912	0.0113909
P81827	UP1_RAT	Urinary protein 1	0.637474	0.00421171
P43303	IL1R2_RAT	Interleukin-1 receptor type 2	0.33079	0.033178
P31977	EZRI_RAT	Ezrin	2.14576	0.0118132
Q68FS4	AMPL_RAT	Cytosol aminopeptidase	0.594156	0.0204044
P28826	MEP1B_RAT	Meprin A subunit beta	4.80266	0.017762
P26772	CH10_RAT	10 kDa heat shock protein, mitochondrial	0.23476	0.0332665
P24268	CATD_RAT	Cathepsin D	1.6285	0.0392682
P20961	PAI1_RAT	Plasminogen activator inhibitor 1	3.66052	0.00830581
Q6MG60	DDAH2_RAT	N	0.4956	0.0477551
Q7TSW6	STIMA_RAT	Store-operated calcium entry regulator STIMATE	0.477364	0.0268391
Q00715	H2B1_RAT	Histone H2B type 1	0.474244	0.0148147
O89117	DEFB1_RAT	Beta-defensin 1	0.466022	0.0280525
P20767	LAC2_RAT	Ig lambda-2 chain C region	0.622787	0.0325125
P16573	CEAM1_RAT	Carcinoembryonic antigen-related cell adhesion molecule 1	0.43821	0.0276443
P16391	HA12_RAT	RT1 class I histocompatibility antigen, AA alpha chain	0.431968	0.0242255
P15684	AMPN_RAT	Aminopeptidase N	9.8211	0.0473435
P14942	GSTA4_RAT	Glutathione S-transferase alpha-4	3.96012	0.0495831
P14740	DPP4_RAT	Dipeptidyl peptidase 4	3.6891	0.000101865
P14141	CAH3_RAT	Carbonic anhydrase 3	0.283201	0.0463777
P11762	LEG1_RAT	Galectin-1	0.331562	0.0139559
P10719	ATPB_RAT	ATP synthase subunit beta, mitochondrial	0.305465	0.0339756
P09606	GLNA_RAT	Glutamine synthetase	0.456332	0.0426266
P08721	OSTP_RAT	Osteopontin	0.435352	0.0258411
Q99MH3	HEPC_RAT	Hepcidin	0.357933	0.00161133
Q09030	TFF2_RAT	Trefoil factor 2	0.344263	0.0430279
Q9QZ76	MYG_RAT	Myoglobin	0.336961	0.00970348
P08699	LEG3_RAT	Galectin-3	0.132596	0.0350425
P07861	NEP_RAT	Neprilysin	1.96701	0.0352441
P07314	GGT1_RAT	Glutathione hydrolase 1 proenzyme	2.02422	0.00155237
P07171	CALB1_RAT	Calbindin	0.271363	0.0315931
Q9EPF2	MUC18_RAT	Cell surface glycoprotein MUC18	0.290287	0.00302127
P06761	BIP_RAT	Endoplasmic reticulum chaperone BiP	0.392862	0.00223858
P00786	CATH_RAT	Pro-cathepsin H [Cleaved into: Cathepsin H mini chain; Cathepsin H	2.16919	0.0166415
P00697	LYSC1_RAT	Lysozyme C-1	3.74944	0.024424
P00689	AMYP_RAT	Pancreatic alpha-amylase	0.299439	0.000310655
P02401	RLA2_RAT	60S acidic ribosomal protein P2	0.211683	0.0157826
O88766	MMP8_RAT	Neutrophil collagenase	0.571231	0.0245902
Q6AYQ8	FAHD1_RAT	Acylpyruvase FAHD1, mitochondrial	0.205715	0.0228624
O70244	CUBN_RAT	Cubilin	2.67487	0.00459576
O35760	IDI1_RAT	Isopentenyl-diphosphate Delta-isomerase 1	0.406316	0.0367763
O35217	MINP1_RAT	Multiple inositol polyphosphate phosphatase 1	0.614274	0.0255773
Q80WY6	TNR1B_RAT	Tumor necrosis factor receptor superfamily member 1B	0.11529	0.0186321
P62804	H4_RAT	Histone H4 [Cleaved into: Osteogenic growth peptide	0.0591776	0.0125101
