# Supplementary material for: Differential urine proteome analysis of a ventilator-induced lung injury rat model by label-free quantitative and parallel reaction monitoring proteomics
Source: Sci Rep. 2021 Nov 2;11:21446. doi: 10.1038/s41598-021-01007-w (PMC8563714; doi:10.1038/s41598-021-01007-w)
Supplement: Supplementary file 3 — Supplementary Table S3. [file 41598_2021_1007_MOESM3_ESM.xlsx]

## Sheet: Sheet1
Table S3. PRM targeted lists.
m/z	z	t start (min)	t end (min)	CID Collision Energy (%)	1	3
775.894	2	85.24	87.24	27	82.24	88
784.444	2	85.15	87.15	27	82.15	88
927.023	2	84.85	86.85	27	81.85	88
612.97	3	84.6	86.6	27	81.6	88
681.369	2	83.24	85.24	27	80.24	88
957.021	2	82.35	84.35	27	79.35	87.35
661.85	2	82.3	84.3	27	79.3	87.3
786.439	2	80.46	82.46	27	77.46	85.46
545.835	2	79.15	81.15	27	76.15	84.15
634.826	2	78.9	80.9	27	75.9	83.9
618.361	2	77.89	79.89	27	74.89	82.89
649.906	2	77.36	79.36	27	74.36	82.36
966.99	2	77.09	79.09	27	74.09	82.09
634.339	2	77.08	79.08	27	74.08	82.08
715.022	3	76.47	78.47	27	73.47	81.47
853.959	2	76.17	78.17	27	73.17	81.17
722.998	3	75.63	77.63	27	72.63	80.63
895.947	2	75.15	77.15	27	72.15	80.15
876.399	2	74.43	76.43	27	71.43	79.43
1007.46	2	74.37	76.37	27	71.37	79.37
654.353	2	73.91	75.91	27	70.91	78.91
708.862	2	73.56	75.56	27	70.56	78.56
688.973	3	73.25	75.25	27	70.25	78.25
779.052	3	72.81	74.81	27	69.81	77.81
815.909	2	72.63	74.63	27	69.63	77.63
824.419	2	72.54	74.54	27	69.54	77.54
742.364	2	72.01	74.01	27	69.01	77.01
979.973	2	71.59	73.59	27	68.59	76.59
587.306	2	71.42	73.42	27	68.42	76.42
901.908	2	71.41	73.41	27	68.41	76.41
808.897	2	70.58	72.58	27	67.58	75.58
611.327	2	70.35	72.35	27	67.35	75.35
556.296	3	70.13	72.13	27	67.13	75.13
566.615	3	70.06	72.06	27	67.06	75.06
749.88	2	69.83	71.83	27	66.83	74.83
569.816	2	69.81	71.81	27	66.81	74.81
726.368	2	69.71	71.71	27	66.71	74.71
650.335	2	69.57	71.57	27	66.57	74.57
652.362	2	69.57	71.57	27	66.57	74.57
623.787	2	69.4	71.4	27	66.4	74.4
546.321	2	69.23	71.23	27	66.23	74.23
747.418	2	69.18	71.18	27	66.18	74.18
679.659	3	68.78	70.78	27	65.78	73.78
616.988	3	68.67	70.67	27	65.67	73.67
539.271	3	68.42	70.42	27	65.42	73.42
796.395	2	68.39	70.39	27	65.39	73.39
552.837	2	67.29	69.29	27	64.29	72.29
610.338	2	66.9	68.9	27	63.9	71.9
804.714	3	66.1	68.1	27	63.1	71.1
424.568	3	66.06	68.06	27	63.06	71.06
579.342	2	65.54	67.54	27	62.54	70.54
596.311	2	65.4	67.4	27	62.4	70.4
792.38	2	65.39	67.39	27	62.39	70.39
718.986	3	65.28	67.28	27	62.28	70.28
816.912	2	64.56	66.56	27	61.56	69.56
973.455	2	64.12	66.12	27	61.12	69.12
805.854	2	63.75	65.75	27	60.75	68.75
661.337	3	63.67	65.67	27	60.67	68.67
730.335	3	62.6	64.6	27	59.6	67.6
749.915	2	62.58	64.58	27	59.58	67.58
513.321	2	62.25	64.25	27	59.25	67.25
826.412	2	62.22	64.22	27	59.22	67.22
629.351	2	61.45	63.45	27	58.45	66.45
811.905	2	61.45	63.45	27	58.45	66.45
873.922	2	61.44	63.44	27	58.44	66.44
582.815	2	61.28	63.28	27	58.28	66.28
519.274	2	61.26	63.26	27	58.26	66.26
782.383	3	60.49	62.49	27	57.49	65.49
644.38	2	59.82	61.82	27	56.82	64.82
581.803	2	59.81	61.81	27	56.81	64.81
973.459	2	59.73	61.73	27	56.73	64.73
534.271	3	59.64	61.64	27	56.64	64.64
667.364	2	59.64	61.64	27	56.64	64.64
540.837	2	59.27	61.27	27	56.27	64.27
780.362	2	59.21	61.21	27	56.21	64.21
701.354	3	58.8	60.8	27	55.8	63.8
521.276	2	58.8	60.8	27	55.8	63.8
614.28	2	57.8	59.8	27	54.8	62.8
723.894	2	57.33	59.33	27	54.33	62.33
828.443	2	57.28	59.28	27	54.28	62.28
984.952	2	56.73	58.73	27	53.73	61.73
607.614	3	56.67	58.67	27	53.67	61.67
617.337	2	56.65	58.65	27	53.65	61.65
570.343	2	56.45	58.45	27	53.45	61.45
622.354	2	55.75	57.75	27	52.75	60.75
825.962	2	55.64	57.64	27	52.64	60.64
736.907	2	55.53	57.53	27	52.53	60.53
504.282	2	55.41	57.41	27	52.41	60.41
453.768	2	54.67	56.67	27	51.67	59.67
598.815	2	54.15	56.15	27	51.15	59.15
583.796	2	53.94	55.94	27	50.94	58.94
531.321	2	53.23	55.23	27	50.23	58.23
586.843	2	52.99	54.99	27	49.99	57.99
553.808	2	52.72	54.72	27	49.72	57.72
625.289	3	52.71	54.71	27	49.71	57.71
732.378	2	52.46	54.46	27	49.46	57.46
502.237	2	52.39	54.39	27	49.39	57.39
453.23	3	52.22	54.22	27	49.22	57.22
637.639	3	52.16	54.16	27	49.16	57.16
474.265	2	51.99	53.99	27	48.99	56.99
531.801	2	51.18	53.18	27	48.18	56.18
524.793	2	51.11	53.11	27	48.11	56.11
424.737	2	50.9	52.9	27	47.9	55.9
524.245	3	50.57	52.57	27	47.57	55.57
502.284	2	50.38	52.38	27	47.38	55.38
571.28	2	50.01	52.01	27	47.01	55.01
620.32	3	49.89	51.89	27	46.89	54.89
641.333	2	49.86	51.86	27	46.86	54.86
629.338	2	49.41	51.41	27	46.41	54.41
531.801	2	49.28	51.28	27	46.28	54.28
754.391	2	48.06	50.06	27	45.06	53.06
738.87	2	48.04	50.04	27	45.04	53.04
626.794	2	47.68	49.68	27	44.68	52.68
715.337	2	47.58	49.58	27	44.58	52.58
783.894	2	47.29	49.29	27	44.29	52.29
569.791	2	47.18	49.18	27	44.18	52.18
530.313	2	47.05	49.05	27	44.05	52.05
629.995	3	46.73	48.73	27	43.73	51.73
658.822	2	46.66	48.66	27	43.66	51.66
652.303	2	46.64	48.64	27	43.64	51.64
558.269	3	46.43	48.43	27	43.43	51.43
755.828	2	46.02	48.02	27	43.02	51.02
854.923	2	45.79	47.79	27	42.79	50.79
918.971	2	45.42	47.42	27	42.42	50.42
640.32	3	44.78	46.78	27	41.78	49.78
595.316	2	44.35	46.35	27	41.35	49.35
580.327	2	43.93	45.93	27	40.93	48.93
439.261	2	43.84	45.84	27	40.84	48.84
482.297	2	43	45	27	40	48
509.788	2	42.38	44.38	27	39.38	47.38
475.289	2	42.27	44.27	27	39.27	47.27
598.819	2	41.41	43.41	27	38.41	46.41
735.375	2	40.95	42.95	27	37.95	45.95
408.568	3	40.91	42.91	27	37.91	45.91
636.308	2	40.65	42.65	27	37.65	45.65
581.851	2	40.63	42.63	27	37.63	45.63
465.242	2	40.47	42.47	27	37.47	45.47
669.867	2	40.23	42.23	27	37.23	45.23
605.961	3	40.22	42.22	27	37.22	45.22
597.295	2	40.13	42.13	27	37.13	45.13
545.936	3	39.75	41.75	27	36.75	44.75
579.33	2	39.46	41.46	27	36.46	44.46
433.575	3	39.31	41.31	27	36.31	44.31
617.316	2	38.98	40.98	27	35.98	43.98
825.401	2	38.97	40.97	27	35.97	43.97
595.625	3	38.57	40.57	27	35.57	43.57
488.285	2	38.39	40.39	27	35.39	43.39
645.306	2	38.26	40.26	27	35.26	43.26
617.825	2	38.15	40.15	27	35.15	43.15
894.415	2	38.15	40.15	27	35.15	43.15
524.611	3	38.1	40.1	27	35.1	43.1
658.354	2	38.05	40.05	27	35.05	43.05
584.815	2	37.61	39.61	27	34.61	42.61
539.771	2	37.37	39.37	27	34.37	42.37
739.362	2	36.99	38.99	27	33.99	41.99
560.33	2	36.84	38.84	27	33.84	41.84
412.546	3	36.71	38.71	27	33.71	41.71
404.568	3	36.42	38.42	27	33.42	41.42
557.264	2	36.38	38.38	27	33.38	41.38
491.308	2	35.99	37.99	27	32.99	40.99
478.764	2	35.99	37.99	27	32.99	40.99
672.333	2	35.6	37.6	27	32.6	40.6
839.408	2	35.56	37.56	27	32.56	40.56
595.272	3	35.49	37.49	27	32.49	40.49
390.55	3	34.83	36.83	27	31.83	39.83
534.759	2	34.67	36.67	27	31.67	39.67
529.304	2	34.22	36.22	27	31.22	39.22
730.631	3	33.83	35.83	27	30.83	38.83
618.275	2	33.03	35.03	27	30.03	38.03
515.308	2	32.4	34.4	27	29.4	37.4
743.846	2	30.98	32.98	27	27.98	35.98
395.732	2	30.32	32.32	27	27.32	35.32
621.33	2	30.23	32.23	27	27.23	35.23
508.27	2	29.75	31.75	27	26.75	34.75
559.966	3	29.75	31.75	27	26.75	34.75
537.779	2	29.6	31.6	27	26.6	34.6
494.607	3	29.26	31.26	27	26.26	34.26
538.803	2	28.76	30.76	27	25.76	33.76
625.803	2	28.73	30.73	27	25.73	33.73
711.865	2	28.55	30.55	27	25.55	33.55
443.279	2	28.44	30.44	27	25.44	33.44
598.323	3	28.17	30.17	27	25.17	33.17
548.244	2	27.95	29.95	27	24.95	32.95
815.84	2	27.64	29.64	27	24.64	32.64
509.788	2	26.98	28.98	27	23.98	31.98
411.212	3	26.92	28.92	27	23.92	31.92
686.854	2	26.77	28.77	27	23.77	31.77
481.752	2	26.7	28.7	27	23.7	31.7
656.282	2	26.68	28.68	27	23.68	31.68
554.279	2	26.67	28.67	27	23.67	31.67
558.259	2	26.2	28.2	27	23.2	31.2
593.972	3	25.95	27.95	27	22.95	30.95
587.3	2	25.68	27.68	27	22.68	30.68
790.371	2	25.31	27.31	27	22.31	30.31
506.295	2	25.3	27.3	27	22.3	30.3
577.765	2	24.88	26.88	27	21.88	29.88
559.816	2	23.48	25.48	27	20.48	28.48
666.347	2	23.32	25.32	27	20.32	28.32
470.735	2	23.2	25.2	27	20.2	28.2
481.6	3	22.46	24.46	27	19.46	27.46
563.285	3	22.4	24.4	27	19.4	27.4
473.743	2	22.35	24.35	27	19.35	27.35
549.606	3	22.22	24.22	27	19.22	27.22
700.836	2	21.93	23.93	27	18.93	26.93
521.764	2	21.82	23.82	27	18.82	26.82
476.248	2	21.78	23.78	27	18.78	26.78
438.747	2	21.77	23.77	27	18.77	26.77
778.37	2	21.65	23.65	27	18.65	26.65
600.312	2	21.46	23.46	27	18.46	26.46
470.605	3	21.19	23.19	27	18.19	26.19
512.769	2	21.07	23.07	27	18.07	26.07
431.702	2	19.3	21.3	27	16.3	24.3
539.786	2	19.2	21.2	27	16.2	24.2
556.778	2	18.97	20.97	27	15.97	23.97
365.883	3	18.72	20.72	27	15.72	23.72
542.771	2	18.61	20.61	27	15.61	23.61
628.813	2	18.29	20.29	27	15.29	23.29
610.793	2	18.13	20.13	27	15.13	23.13
670.328	2	17.78	19.78	27	14.78	22.78
492.242	2	17.35	19.35	27	14.35	22.35
580.315	2	17.03	19.03	27	14.03	22.03
490.258	2	17.01	19.01	27	14.01	22.01
692.839	2	16.9	18.9	27	13.9	21.9
820.916	2	16.73	18.73	27	13.73	21.73
500.752	2	16.42	18.42	27	13.42	21.42
574.602	3	15.91	17.91	27	12.91	20.91
714.355	2	15.68	17.68	27	12.68	20.68
736.354	2	15.24	17.24	27	12.24	20.24
473.266	2	15.23	17.23	27	12.23	20.23
447.738	2	15.14	17.14	27	12.14	20.14
606.78	2	14.76	16.76	27	11.76	19.76
375.213	2	14.46	16.46	27	11.46	19.46
466.745	2	13.49	15.49	27	10.49	18.49
557.27	2	13.22	15.22	27	10.22	18.22
526.262	2	13.21	15.21	27	10.21	18.21
493.761	2	12.65	14.65	27	9.65	17.65
611.78	2	12.61	14.61	27	9.61	17.61
715.831	2	12.35	14.35	27	9.35	17.35
361.708	2	12.28	14.28	27	9.28	17.28
674.834	2	12.21	14.21	27	9.21	17.21
646.799	2	11.95	13.95	27	8.95	16.95
617.616	3	11.78	13.78	27	8.78	16.78
475.241	2	11.71	13.71	27	8.71	16.71
494.259	2	11.61	13.61	27	8.61	16.61
452.238	2	11.5	13.5	27	8.5	16.5
664.826	2	11.44	13.44	27	8.44	16.44
662.3	2	10.92	12.92	27	7.92	15.92
557.595	3	10.65	12.65	27	7.65	15.65
507.285	2	10.54	12.54	27	7.54	15.54
462.233	3	10.43	12.43	27	7.43	15.43
453.225	3	10.35	12.35	27	7.35	15.35
605.778	2	9.78	11.78	27	6.78	14.78
447.24	2	9.75	11.75	27	6.75	14.75
552.283	2	9.36	11.36	27	6.36	14.36
685.357	2	9.33	11.33	27	6.33	14.33
558.216	2	9.22	11.22	27	6.22	14.22
531.258	2	8.91	10.91	27	5.91	13.91
501.754	2	8.8	10.8	27	5.8	13.8
575.271	2	8.42	10.42	27	5.42	13.42
536.275	2	8.14	10.14	27	5.14	13.14
471.738	2	8.12	10.12	27	5.12	13.12
513.777	2	7.76	9.76	27	4.76	12.76
392.54	3	7.31	9.31	27	4.5	12.31
709.326	2	7.26	9.26	27	4.5	12.26
501.243	3	7.11	9.11	27	4.5	12.11
586.608	3	7.05	9.05	27	4.5	12.05
506.237	2	6.95	8.95	27	4.5	11.95
582.749	2	6.71	8.71	27	4.5	11.71
649.784	2	6.57	8.57	27	4.5	11.57
554.759	2	5.33	7.33	27	4.5	10.33
892.893	2	4.94	6.94	27	4.5	9.94
