# Supplementary material for: Differential urine proteome analysis of a ventilator-induced lung injury rat model by label-free quantitative and parallel reaction monitoring proteomics
Source: Sci Rep. 2021 Nov 2;11:21446. doi: 10.1038/s41598-021-01007-w (PMC8563714; doi:10.1038/s41598-021-01007-w)
Supplement: Supplementary file 4 — Supplementary Table S4. [file 41598_2021_1007_MOESM4_ESM.xlsx]

## Sheet: Sheet1
Table S4. The PRM validation of differential proteins in VILI rats
Uniprot ID	Protein name	PRM validation			DDA discovery
		FC	p value	Adjust p value	FC	p value
P15684	Aminopeptidase N	5.4	0.0013	0.037	9.8	0.047
Q80W57	ATP-binding cassette sub-family G member 2	5.1	0.024	0.1	8.6	0.021
Q64319	Neutral and basic amino acid transport protein rBAT	5	0.00015	0.0063	3.9	0.0002
P28826	Meprin A subunit beta	4.5	0.00089	0.038	4.8	0.018
Q06496	Sodium-dependent phosphate transport protein 2A	4.5	0.0077	0.33	7	0.022
Q63424	Solute carrier family 15 member 2	4	0.00098	0.042	3.9	0.021
P00697	Lysozyme C-1	3.9	0.0032	0.047	3.7	0.024
Q9JJ19	Na(+)/H(+) exchange regulatory cofactor NHE-RF1	3.6	0.001	0.044	3.6	0.013
Q920A6	Retinoid-inducible serine carboxypeptidase	3.5	0.0023	0.1	2.6	0.015
Q99MA2	Xaa-Pro aminopeptidase 2	3.2	0.0015	0.018	4.7	0.0053
P14740	Dipeptidyl peptidase 4	3.2	5e-06	0.00021	3.7	0.0001
P20961	Plasminogen activator inhibitor 1	3.1	0.0013	0.056	3.7	0.0083
P07314	Glutathione hydrolase 1 proenzyme	3.1	0.00029	0.012	2	0.0016
Q99PW3	Sialidase-1	3.1	0.0094	0.4	2.7	0.049
Q9WTW7	Solute carrier family 23 member 1	3	0.0036	0.15	3.9	0.012
Q64230	Meprin A subunit alpha	3	0.00021	0.0091	3.6	0.017
Q6IRK9	Carboxypeptidase Q	2.8	0.031	0.99	3	0.0088
P84039	Ectonucleotide pyrophosphatase/phosphodiesterase family member 5	2.7	0.027	0.99	2.9	0.04
O70244	Cubilin	2.7	0.0044	0.19	2.7	0.0046
P00786	Pro-cathepsin H	2.6	0.0056	0.24	2.2	0.017
P50123	Glutamyl aminopeptidase	2.6	0.026	0.99	3.4	0.011
Q6MG61	Chloride intracellular channel protein 1	2.5	0.031	0.99	1.8	0.036
Q32KJ6	N-acetylgalactosamine-6-sulfatase	2.5	0.013	0.57	1.9	0.044
Q641X3	Beta-hexosaminidase subunit alpha	2.4	0.00048	0.021	1.8	0.012
P82450	Sialate O-acetylesterase	2.2	0.01	0.43	2.4	0.011
Q5FVH2	Phospholipase D3	2.2	0.025	0.99	2.7	0.0012
Q4G075	Leukocyte elastase inhibitor A	2.1	0.041	0.99	2.2	0.049
Q6AXR4	Beta-hexosaminidase subunit beta	2.1	0.0028	0.12	1.8	0.01
P50430	Arylsulfatase B	2.1	0.036	0.99	2.5	0.024
P07861	Neprilysin	1.8	0.042	0.99	2	0.035
P31977	Ezrin	1.8	0.031	0.99	2.1	0.012
P00689	Pancreatic alpha-amylase	-1.9	0.028	0.99	-3.3	0.00031
Q04807	Glycosylation-dependent cell adhesion molecule 1	-2	0.022	0.94	-7.8	0.011
P20767	Ig lambda-2 chain C region	-2	0.042	0.99	-1.6	0.033
Q498R7	CXXC motif containing zinc binding protein	-2	0.014	0.6	-2.4	0.02
O35760	Isopentenyl-diphosphate Delta-isomerase 1	-2.1	0.035	0.99	-2.5	0.037
P62898	Cytochrome c, somatic	-2.2	0.0018	0.026	-2.3	0.011
P10719	ATP synthase subunit beta, mitochondrial	-2.5	0.0021	0.027	-3.3	0.034
P16391	RT1 class I histocompatibility antigen, AA alpha chain	-2.5	0.029	0.99	-2.3	0.024
P11762	Galectin-1	-2.6	0.0071	0.31	-3	0.014
P14141	Carbonic anhydrase 3	-3.1	0.039	0.99	-3.5	0.046
P70470	Acyl-protein thioesterase 1	-3.6	0.0051	0.22	-4.8	0.011
Q64565	Alanine-glyoxylate aminotransferase 2, mitochondrial	-4.7	0.041	0.99	-7.4	0.033
- means down-regulated trend.
